# Supplementary material for: Antimicrobial Resistance Genes in Respiratory Bacteria from Weaned Dairy Heifers
Source: Pathogens. 2024 Apr 3;13(4):300. doi: 10.3390/pathogens13040300 (PMC11053459; doi:10.3390/pathogens13040300)
Supplement: Supplementary file 1 [file pathogens-13-00300-s001.zip]

Archive with 5 entries (5 files):
- Material S1 information_ culture and susceptibility methods.pdf
- Table S1_drug classes.pdf
- Table S2_summary statistical results.xlsx
- Table S3_ QC metrics.xlsx
- Table S4_ MALDI vs Culture ID.pdf
