# Supplementary material for: Antimicrobial Resistance Genes in Respiratory Bacteria from Weaned Dairy Heifers
Source: Pathogens. 2024 Apr 3;13(4):300. doi: 10.3390/pathogens13040300 (PMC11053459; doi:10.3390/pathogens13040300)
Supplement: Supplementary file 1 [file pathogens-13-00300-s001.zip › Table S2_summary statistical results.xlsx]

## Sheet: Sheet1
Species	Drug_Class	Drug	Breakpoint_Source	Gene	Mechanism	Gene_Class	Copy_Number_Variation	Resitance_Prevelence_(P/P+N)	Count_Resistant_(P)	Count_Sensetive_(N)	Count_Gene_Presence_(PP)	Count_Gene_Absence_(PN)	McNemar_Exact_Stat	McNemar_Exact_P-value	McNemar_ChiSq_Stat	McNemar_ChiSq_P-value	#S_w/gene_(FP)	#R_w/gene_(TP)	#S_w/o_gene_(TN)	#R_w/o_gene_(FN)	Matthews_Correlation_Coefficient_(MCC=(TPR*TNR*PPV*NPV)^0.5-(FNR*FPR*FOR*FDR)^0.5)	Positive_Predictive_Value_(PPV=TP/PP)	False_Discovery_Rate_(FDR=FP/PP)	False_Omission_Rate_(FOR=FN/PN)	Negative_Predictive_Value_(NPV=TN/PN)	True_Positive_Rate_(TPR=TP/P)_[Sensitivity,Recall]	True_Negative_Rate_(TNR=TN/N)_[Specificity,Selectivity]	False_Positive_Rate_(FPR=FP/N)	False_Negative_Rate_(FNR=FN/P)	Positive_Likelihood_Ratio_(PLR=TPR/FPR)	Negative_Likelihood_Ratio_(NLR=FNR/TNR)	Prevalence_Threshold_(PT=((TPR*FPR)^0.5-FPR)/(TPR-FPR))
All	Beta-Lactam	Ampicillin	Jenks natural breakpoint	PBP3	'antibiotic target alteration'	'cephalosporin; cephamycin; penam'	1	0.110429	36	290	235	91	n/a	n/a	193.176	6.44e-44	202	33	88	3	0.153796	0.140426	0.859574	0.032967	0.967033	0.916667	0.303448	0.696552	0.0833333	1.31601	0.274621	0.465729
All	Beta-Lactam	Ampicillin	Jenks natural breakpoint	OXA-2	'antibiotic inactivation'	'carbapenem; cephalosporin; penam'	1	0.110429	36	290	10	316	n/a	n/a	15.3636	8.87e-05	9	1	281	35	-0.0059195	0.1	0.9	0.110759	0.889241	0.0277778	0.968966	0.0310345	0.972222	0.895062	1.00336	0.513854
All	Beta-Lactam	Ampicillin	Jenks natural breakpoint	OXA-192	'antibiotic inactivation'	'carbapenem; cephalosporin; penam'	1	0.110429	36	290	36	290	n/a	n/a	0	1	28	8	262	28	0.12567	0.222222	0.777778	0.0965517	0.903448	0.222222	0.903448	0.0965517	0.777778	2.30159	0.860899	0.397283
All	Beta-Lactam	Ampicillin	Jenks natural breakpoint	ROB-1	'antibiotic inactivation'	'cephalosporin; penam'	1. 2.	0.110429	36	290	34	292	1	0.625	n/a	n/a	1	33	289	3	0.93647	0.970588	0.0294118	0.010274	0.989726	0.916667	0.996552	0.00344828	0.0833333	265.833	0.0836217	0.0577888
All	Beta-Lactam	Ampicillin	Jenks natural breakpoint	ROB-2	'antibiotic inactivation'	'cephalosporin; penam'	1	0.110429	36	290	2	324	n/a	n/a	34	5.51e-09	0	2	290	34	0.222992	1	0	0.104938	0.895062	0.0555556	1	0	0.944444	n/a	0.944444	0
All	Beta-Lactam	Ampicillin	Jenks natural breakpoint	ROB-5	'antibiotic inactivation'	'cephalosporin; penam'	1	0.110429	36	290	2	324	n/a	n/a	34	5.51e-09	0	2	290	34	0.222992	1	0	0.104938	0.895062	0.0555556	1	0	0.944444	n/a	0.944444	0
All	Beta-Lactam	Ampicillin	Jenks natural breakpoint	ROB-7	'antibiotic inactivation'	'cephalosporin; penam'	1	0.110429	36	290	2	324	n/a	n/a	34	5.51e-09	0	2	290	34	0.222992	1	0	0.104938	0.895062	0.0555556	1	0	0.944444	n/a	0.944444	0
All	Beta-Lactam	Ceftiofur	CLSI_2018	PBP3	'antibiotic target alteration'	'cephalosporin; cephamycin; penam'	1	0	0	326	235	91	n/a	n/a	235	4.84e-53	235	0	91	0	n/a	0	1	0	1	n/a	0.279141	0.720859	n/a	n/a	n/a	n/a
All	Beta-Lactam	Ceftiofur	CLSI_2018	OXA-2	'antibiotic inactivation'	'carbapenem; cephalosporin; penam'	1	0	0	326	10	316	0	0.00195312	n/a	n/a	10	0	316	0	n/a	0	1	0	1	n/a	0.969325	0.0306748	n/a	n/a	n/a	n/a
All	Beta-Lactam	Ceftiofur	CLSI_2018	OXA-192	'antibiotic inactivation'	'carbapenem; cephalosporin; penam'	1	0	0	326	36	290	n/a	n/a	36	1.97e-09	36	0	290	0	n/a	0	1	0	1	n/a	0.889571	0.110429	n/a	n/a	n/a	n/a
All	Beta-Lactam	Ceftiofur	CLSI_2018	ROB-1	'antibiotic inactivation'	'cephalosporin; penam'	1. 2.	0	0	326	34	292	n/a	n/a	34	5.51e-09	34	0	292	0	n/a	0	1	0	1	n/a	0.895706	0.104294	n/a	n/a	n/a	n/a
All	Beta-Lactam	Ceftiofur	CLSI_2018	ROB-2	'antibiotic inactivation'	'cephalosporin; penam'	1	0	0	326	2	324	0	0.5	n/a	n/a	2	0	324	0	n/a	0	1	0	1	n/a	0.993865	0.00613497	n/a	n/a	n/a	n/a
All	Beta-Lactam	Ceftiofur	CLSI_2018	ROB-5	'antibiotic inactivation'	'cephalosporin; penam'	1	0	0	326	2	324	0	0.5	n/a	n/a	2	0	324	0	n/a	0	1	0	1	n/a	0.993865	0.00613497	n/a	n/a	n/a	n/a
All	Beta-Lactam	Ceftiofur	CLSI_2018	ROB-7	'antibiotic inactivation'	'cephalosporin; penam'	1	0	0	326	2	324	0	0.5	n/a	n/a	2	0	324	0	n/a	0	1	0	1	n/a	0.993865	0.00613497	n/a	n/a	n/a	n/a
All	Macrolide	Clindamycin	Jenks natural breakpoint	Erm(42)	'antibiotic target alteration'	'macrolide antibiotic; lincosamide antibiotic; streptogramin antibiotic'	1. 2.	0.739264	241	85	144	182	n/a	n/a	66.7305	3.11e-16	22	122	63	119	0.218727	0.847222	0.152778	0.653846	0.346154	0.506224	0.741176	0.258824	0.493776	1.95587	0.666206	0.416923
All	Macrolide	Clindamycin	Jenks natural breakpoint	ErmF	'antibiotic target alteration'	'macrolide antibiotic; lincosamide antibiotic; streptogramin antibiotic'	1	0.739264	241	85	12	314	n/a	n/a	207.277	5.4e-47	12	0	73	241	-0.329173	0	1	0.767516	0.232484	0	0.858824	0.141176	1	0	1.16438	1
All	Macrolide	Clindamycin	Jenks natural breakpoint	mphE	'antibiotic inactivation'	'macrolide antibiotic'	1	0.739264	241	85	19	307	n/a	n/a	218.071	2.38e-49	2	17	83	224	0.0880972	0.894737	0.105263	0.729642	0.270358	0.0705394	0.976471	0.0235294	0.929461	2.99793	0.951857	0.366106
All	Macrolide	Clindamycin	Jenks natural breakpoint	msrE	'antibiotic target protection'	'macrolide antibiotic; lincosamide antibiotic; streptogramin antibiotic; tetracycline antibiotic; oxazolidinone antibiotic; phenicol antibiotic; pleuromutilin antibiotic'	1	0.739264	241	85	19	307	n/a	n/a	218.071	2.38e-49	2	17	83	224	0.0880972	0.894737	0.105263	0.729642	0.270358	0.0705394	0.976471	0.0235294	0.929461	2.99793	0.951857	0.366106
Pm	Beta-Lactam	Ceftiofur	CLSI_2018	PBP3	'antibiotic target alteration'	'cephalosporin; cephamycin; penam'	1	0	0	130	130	0	n/a	n/a	130	4.1e-30	130	0	0	0	n/a	0	1	n/a	n/a	n/a	0	1	n/a	n/a	n/a	n/a
Pm	Beta-Lactam	Penicillin	CLSI_2018	PBP3	'antibiotic target alteration'	'cephalosporin; cephamycin; penam'	1	0.0153846	2	128	130	0	n/a	n/a	128	1.12e-29	128	2	0	0	n/a	0.0153846	0.984615	n/a	n/a	1	0	1	0	1	n/a	n/a
Pm	Tetracycline	Tetracycline	CLSI_2018	msrE	'antibiotic target protection'	'macrolide antibiotic; lincosamide antibiotic; streptogramin antibiotic; tetracycline antibiotic; oxazolidinone antibiotic; phenicol antibiotic; pleuromutilin antibiotic'	1	1	130	0	9	121	n/a	n/a	121	3.82e-28	0	9	0	121	n/a	1	0	1	0	0.0692308	n/a	n/a	0.930769	n/a	n/a	n/a
Mh	Beta-Lactam	Ceftiofur	CLSI_2018	PBP3	'antibiotic target alteration'	'cephalosporin; cephamycin; penam'	1	0	0	106	105	1	n/a	n/a	105	1.22e-24	105	0	1	0	n/a	0	1	0	1	n/a	0.00943396	0.990566	n/a	n/a	n/a	n/a
All	Macrolide	Gamithromycin	CLSI_2018	Erm(42)	'antibiotic target alteration'	'macrolide antibiotic; lincosamide antibiotic; streptogramin antibiotic'	1. 2.	0.423313	138	188	144	182	n/a	n/a	0.782609	0.376344	26	118	162	20	0.713155	0.819444	0.180556	0.10989	0.89011	0.855072	0.861702	0.138298	0.144928	6.18283	0.168188	0.286818
Mh	Beta-Lactam	Ceftiofur	CLSI_2018	OXA-2	'antibiotic inactivation'	'carbapenem; cephalosporin; penam'	1	0	0	106	8	98	0	0.0078125	n/a	n/a	8	0	98	0	n/a	0	1	0	1	n/a	0.924528	0.0754717	n/a	n/a	n/a	n/a
Mh	Beta-Lactam	Ceftiofur	CLSI_2018	OXA-192	'antibiotic inactivation'	'carbapenem; cephalosporin; penam'	1	0	0	106	23	83	0	2.38e-07	n/a	n/a	23	0	83	0	n/a	0	1	0	1	n/a	0.783019	0.216981	n/a	n/a	n/a	n/a
Mh	Beta-Lactam	Ceftiofur	CLSI_2018	ROB-1	'antibiotic inactivation'	'cephalosporin; penam'	1. 2.	0	0	106	31	75	n/a	n/a	31	2.58e-08	31	0	75	0	n/a	0	1	0	1	n/a	0.707547	0.292453	n/a	n/a	n/a	n/a
Hs	Beta-Lactam	Ceftiofur	CLSI_2018	OXA-192	'antibiotic inactivation'	'carbapenem; cephalosporin; penam'	1	0	0	90	13	77	0	0.000244141	n/a	n/a	13	0	77	0	n/a	0	1	0	1	n/a	0.855556	0.144444	n/a	n/a	n/a	n/a
Hs	Phenicol	Florfenicol	CLSI_2018	floR	'antibiotic efflux'	'phenicol antibiotic'	1	0	0	90	34	56	n/a	n/a	34	5.51e-09	34	0	56	0	n/a	0	1	0	1	n/a	0.622222	0.377778	n/a	n/a	n/a	n/a
All	Beta-Lactam	Penicillin	CLSI_2018	ROB-1	'antibiotic inactivation'	'cephalosporin; penam'	1. 2.	0.141104	46	280	34	292	0	0.000488281	n/a	n/a	0	34	280	12	0.841876	1	0	0.0410959	0.958904	0.73913	1	0	0.26087	n/a	0.26087	0
Mh	Macrolide	Tulathromycin	CLSI_2018	Erm(42)	'antibiotic target alteration'	'macrolide antibiotic; lincosamide antibiotic; streptogramin antibiotic'	1	0.311321	33	73	25	81	0	0.0078125	n/a	n/a	0	25	73	8	0.826289	1	0	0.0987654	0.901235	0.757576	1	0	0.242424	n/a	0.242424	0
Mh	Beta-Lactam	Penicillin	CLSI_2018	ROB-1	'antibiotic inactivation'	'cephalosporin; penam'	1. 2.	0.386792	41	65	31	75	0	0.00195312	n/a	n/a	0	31	65	10	0.809496	1	0	0.133333	0.866667	0.756098	1	0	0.243902	n/a	0.243902	0
All	Phenicol	Florfenicol	CLSI_2018	floR	'antibiotic efflux'	'phenicol antibiotic'	1. 3. 2. 8. 4.	0.346626	113	213	147	179	n/a	n/a	34	5.51e-09	34	113	179	0	0.803743	0.768707	0.231293	0	1	1	0.840376	0.159624	0	6.26471	0	0.285475
Mh	Macrolide	Gamithromycin	CLSI_2018	Erm(42)	'antibiotic target alteration'	'macrolide antibiotic; lincosamide antibiotic; streptogramin antibiotic'	1	0.386792	41	65	25	81	0	3.05e-05	n/a	n/a	0	25	65	16	0.699507	1	0	0.197531	0.802469	0.609756	1	0	0.390244	n/a	0.390244	0
All	Aminoglycoside	Neomycin	Jenks natural breakpoint	AAC(3)-IV	'antibiotic inactivation'	'aminoglycoside antibiotic'	1	0.898773	293	33	3	323	n/a	n/a	290	4.97e-65	0	3	33	290	0.0323432	1	0	0.897833	0.102167	0.0102389	1	0	0.989761	n/a	0.989761	0
All	Aminoglycoside	Neomycin	Jenks natural breakpoint	aadA25	'antibiotic inactivation'	'aminoglycoside antibiotic'	1	0.898773	293	33	10	316	n/a	n/a	281.014	4.51e-63	1	9	32	284	0.000723645	0.9	0.1	0.898734	0.101266	0.0307167	0.969697	0.030303	0.969283	1.01365	0.999573	0.498305
All	Aminoglycoside	Neomycin	Jenks natural breakpoint	ANT(2'')-Ia	'antibiotic inactivation'	'aminoglycoside antibiotic'	1	0.898773	293	33	10	316	n/a	n/a	281.014	4.51e-63	1	9	32	284	0.000723645	0.9	0.1	0.898734	0.101266	0.0307167	0.969697	0.030303	0.969283	1.01365	0.999573	0.498305
All	Aminoglycoside	Neomycin	Jenks natural breakpoint	APH(3')-Ia	'antibiotic inactivation'	'aminoglycoside antibiotic'	1. 2.	0.898773	293	33	305	21	2	0.00418091	n/a	n/a	14	291	19	2	0.699023	0.954098	0.0459016	0.0952381	0.904762	0.993174	0.575758	0.424242	0.00682594	2.34105	0.0118556	0.395249
All	Aminoglycoside	Neomycin	Jenks natural breakpoint	APH(3'')-Ib	'antibiotic inactivation'	'aminoglycoside antibiotic'	1. 2.	0.898773	293	33	305	21	2	0.00418091	n/a	n/a	14	291	19	2	0.699023	0.954098	0.0459016	0.0952381	0.904762	0.993174	0.575758	0.424242	0.00682594	2.34105	0.0118556	0.395249
All	Aminoglycoside	Neomycin	Jenks natural breakpoint	APH(4)-Ia	'antibiotic inactivation'	'aminoglycoside antibiotic'	1	0.898773	293	33	3	323	n/a	n/a	290	4.97e-65	0	3	33	290	0.0323432	1	0	0.897833	0.102167	0.0102389	1	0	0.989761	n/a	0.989761	0
All	Aminoglycoside	Neomycin	Jenks natural breakpoint	APH(6)-Id	'antibiotic inactivation'	'aminoglycoside antibiotic'	1	0.898773	293	33	273	53	n/a	n/a	15.3846	8.77e-05	3	270	30	23	0.678984	0.989011	0.010989	0.433962	0.566038	0.921502	0.909091	0.0909091	0.0784983	10.1365	0.0863481	0.239018
Pm	Macrolide	Tulathromycin	CLSI_2018	mphE	'antibiotic inactivation'	'macrolide antibiotic'	1	0.169231	22	108	9	121	0	0.000244141	n/a	n/a	0	9	108	13	0.604267	1	0	0.107438	0.892562	0.409091	1	0	0.590909	n/a	0.590909	0
Pm	Macrolide	Tulathromycin	CLSI_2018	msrE	'antibiotic target protection'	'macrolide antibiotic; lincosamide antibiotic; streptogramin antibiotic; tetracycline antibiotic; oxazolidinone antibiotic; phenicol antibiotic; pleuromutilin antibiotic'	1	0.169231	22	108	9	121	0	0.000244141	n/a	n/a	0	9	108	13	0.604267	1	0	0.107438	0.892562	0.409091	1	0	0.590909	n/a	0.590909	0
All	Beta-Lactam	Penicillin	CLSI_2018	OXA-192	'antibiotic inactivation'	'carbapenem; cephalosporin; penam'	1	0.141104	46	280	36	290	n/a	n/a	1.6129	0.204084	26	10	254	36	0.138324	0.277778	0.722222	0.124138	0.875862	0.217391	0.907143	0.0928571	0.782609	2.34114	0.862718	0.395245
All	Macrolide	Tildipirosin	CLSI_2018	Erm(42)	'antibiotic target alteration'	'macrolide antibiotic; lincosamide antibiotic; streptogramin antibiotic'	1. 2.	0.518405	169	157	144	182	n/a	n/a	9.05797	0.00261552	22	122	135	47	0.585362	0.847222	0.152778	0.258242	0.741758	0.721893	0.859873	0.140127	0.278107	5.15169	0.323428	0.305835
All	Tetracycline	Tetracycline	CLSI_2018	tet(H)	'antibiotic efflux'	'tetracycline antibiotic'	1. 2.	0.858896	280	46	311	15	n/a	n/a	31	2.58e-08	31	280	15	0	0.541833	0.900322	0.0996785	0	1	1	0.326087	0.673913	0	1.48387	0	0.450828
All	Macrolide	Tilmicosin	CLSI_2018	Erm(42)	'antibiotic target alteration'	'macrolide antibiotic; lincosamide antibiotic; streptogramin antibiotic'	1. 2.	0.54908	179	147	144	182	n/a	n/a	15.5063	8.22e-05	22	122	125	57	0.532969	0.847222	0.152778	0.313187	0.686813	0.681564	0.85034	0.14966	0.318436	4.55409	0.37448	0.319078
Mh	Aminoglycoside	Spectinomycin	CLSI_2018	aadA25	'antibiotic inactivation'	'aminoglycoside antibiotic'	1	0.179245	19	87	8	98	1	0.00341797	n/a	n/a	1	7	86	12	0.518272	0.875	0.125	0.122449	0.877551	0.368421	0.988506	0.0114943	0.631579	32.0526	0.638923	0.150116
All	Sulfonamide	Sulphadimethoxine	Drug tested at 256 ug/mL	sul2	'antibiotic target replacement'	'sulfonamide antibiotic'	1. 2. 3.	0.809816	264	62	305	21	n/a	n/a	29.4912	5.62e-08	49	256	13	8	0.286747	0.839344	0.160656	0.380952	0.619048	0.969697	0.209677	0.790323	0.030303	1.22696	0.144522	0.474454
Mh	Aminoglycoside	Spectinomycin	CLSI_2018	ANT(2'')-Ia	'antibiotic inactivation'	'aminoglycoside antibiotic'	1	0.179245	19	87	8	98	1	0.00341797	n/a	n/a	1	7	86	12	0.518272	0.875	0.125	0.122449	0.877551	0.368421	0.988506	0.0114943	0.631579	32.0526	0.638923	0.150116
Mh	Macrolide	Tildipirosin	CLSI_2018	Erm(42)	'antibiotic target alteration'	'macrolide antibiotic; lincosamide antibiotic; streptogramin antibiotic'	1	0.556604	59	47	25	81	n/a	n/a	34	5.51e-09	0	25	47	34	0.49585	1	0	0.419753	0.580247	0.423729	1	0	0.576271	n/a	0.576271	0
All	Macrolide	Tulathromycin	CLSI_2018	mphE	'antibiotic inactivation'	'macrolide antibiotic'	1	0.180982	59	267	19	307	n/a	n/a	36.3636	1.64e-09	2	17	265	42	0.461204	0.894737	0.105263	0.136808	0.863192	0.288136	0.992509	0.00749064	0.711864	38.4661	0.717237	0.138848
All	Macrolide	Tulathromycin	CLSI_2018	msrE	'antibiotic target protection'	'macrolide antibiotic; lincosamide antibiotic; streptogramin antibiotic; tetracycline antibiotic; oxazolidinone antibiotic; phenicol antibiotic; pleuromutilin antibiotic'	1	0.180982	59	267	19	307	n/a	n/a	36.3636	1.64e-09	2	17	265	42	0.461204	0.894737	0.105263	0.136808	0.863192	0.288136	0.992509	0.00749064	0.711864	38.4661	0.717237	0.138848
Mh	Macrolide	Tulathromycin	CLSI_2018	mphE	'antibiotic inactivation'	'macrolide antibiotic'	1	0.311321	33	73	8	98	n/a	n/a	25	5.73e-07	0	8	73	25	0.424949	1	0	0.255102	0.744898	0.242424	1	0	0.757576	n/a	0.757576	0
Mh	Macrolide	Tulathromycin	CLSI_2018	msrE	'antibiotic target protection'	'macrolide antibiotic; lincosamide antibiotic; streptogramin antibiotic; tetracycline antibiotic; oxazolidinone antibiotic; phenicol antibiotic; pleuromutilin antibiotic'	1	0.311321	33	73	8	98	n/a	n/a	25	5.73e-07	0	8	73	25	0.424949	1	0	0.255102	0.744898	0.242424	1	0	0.757576	n/a	0.757576	0
Mh	Macrolide	Tilmicosin	CLSI_2018	Erm(42)	'antibiotic target alteration'	'macrolide antibiotic; lincosamide antibiotic; streptogramin antibiotic'	1	0.660377	70	36	25	81	n/a	n/a	45	1.97e-11	0	25	36	45	0.39841	1	0	0.555556	0.444444	0.357143	1	0	0.642857	n/a	0.642857	0
Mh	Phenicol	Florfenicol	CLSI_2018	msrE	'antibiotic target protection'	'macrolide antibiotic; lincosamide antibiotic; streptogramin antibiotic; tetracycline antibiotic; oxazolidinone antibiotic; phenicol antibiotic; pleuromutilin antibiotic'	1	0.349057	37	69	8	98	n/a	n/a	29	7.24e-08	0	8	69	29	0.390172	1	0	0.295918	0.704082	0.216216	1	0	0.783784	n/a	0.783784	0
Mh	Macrolide	Gamithromycin	CLSI_2018	mphE	'antibiotic inactivation'	'macrolide antibiotic'	1	0.386792	41	65	8	98	n/a	n/a	33	9.22e-09	0	8	65	33	0.359747	1	0	0.336735	0.663265	0.195122	1	0	0.804878	n/a	0.804878	0
Mh	Macrolide	Gamithromycin	CLSI_2018	msrE	'antibiotic target protection'	'macrolide antibiotic; lincosamide antibiotic; streptogramin antibiotic; tetracycline antibiotic; oxazolidinone antibiotic; phenicol antibiotic; pleuromutilin antibiotic'	1	0.386792	41	65	8	98	n/a	n/a	33	9.22e-09	0	8	65	33	0.359747	1	0	0.336735	0.663265	0.195122	1	0	0.804878	n/a	0.804878	0
All	Pleuromutilin	Tiamulin	Jenks natural breakpoint	msrE	'antibiotic target protection'	'macrolide antibiotic; lincosamide antibiotic; streptogramin antibiotic; tetracycline antibiotic; oxazolidinone antibiotic; phenicol antibiotic; pleuromutilin antibiotic'	1	0.723926	236	90	19	307	n/a	n/a	213.072	2.93e-48	2	17	88	219	0.0950523	0.894737	0.105263	0.713355	0.286645	0.0720339	0.977778	0.0222222	0.927966	3.24153	0.949056	0.357089
Hs	Aminoglycoside	Gentamicin	CLSI_2018	APH(6)-Id	'antibiotic inactivation'	'aminoglycoside antibiotic'	1	0.577778	52	38	64	26	n/a	n/a	5.14286	0.0233422	20	44	18	8	0.348535	0.6875	0.3125	0.307692	0.692308	0.846154	0.473684	0.526316	0.153846	1.60769	0.324786	0.440927
All	Macrolide	Tulathromycin	CLSI_2018	Erm(42)	'antibiotic target alteration'	'macrolide antibiotic; lincosamide antibiotic; streptogramin antibiotic'	1. 2.	0.180982	59	267	144	182	n/a	n/a	66.2844	3.9e-16	97	47	170	12	0.335945	0.326389	0.673611	0.0659341	0.934066	0.79661	0.636704	0.363296	0.20339	2.19273	0.319442	0.403098
All	Aminoglycoside	Gentamicin	CLSI_2018	aadA25	'antibiotic inactivation'	'aminoglycoside antibiotic'	1	0.190184	62	264	10	316	n/a	n/a	50.0741	1.48e-12	1	9	263	53	0.321753	0.9	0.1	0.167722	0.832278	0.145161	0.996212	0.00378788	0.854839	38.3226	0.858089	0.139072
All	Aminoglycoside	Gentamicin	CLSI_2018	ANT(2'')-Ia	'antibiotic inactivation'	'aminoglycoside antibiotic'	1	0.190184	62	264	10	316	n/a	n/a	50.0741	1.48e-12	1	9	263	53	0.321753	0.9	0.1	0.167722	0.832278	0.145161	0.996212	0.00378788	0.854839	38.3226	0.858089	0.139072
All	Phenicol	Florfenicol	CLSI_2018	msrE	'antibiotic target protection'	'macrolide antibiotic; lincosamide antibiotic; streptogramin antibiotic; tetracycline antibiotic; oxazolidinone antibiotic; phenicol antibiotic; pleuromutilin antibiotic'	1	0.346626	113	213	19	307	n/a	n/a	90.1633	2.19e-21	2	17	211	96	0.286526	0.894737	0.105263	0.312704	0.687296	0.150442	0.99061	0.00938967	0.849558	16.0221	0.85761	0.199889
Hs	Aminoglycoside	Spectinomycin	CLSI_2018	APH(3')-Ia	'antibiotic inactivation'	'aminoglycoside antibiotic'	1. 2.	0.688889	62	28	87	3	n/a	n/a	25	5.73e-07	25	62	3	0	0.276324	0.712644	0.287356	0	1	1	0.107143	0.892857	0	1.12	0	0.485838
Hs	Aminoglycoside	Spectinomycin	CLSI_2018	APH(3'')-Ib	'antibiotic inactivation'	'aminoglycoside antibiotic'	1. 2.	0.688889	62	28	87	3	n/a	n/a	25	5.73e-07	25	62	3	0	0.276324	0.712644	0.287356	0	1	1	0.107143	0.892857	0	1.12	0	0.485838
Pm	Macrolide	Tulathromycin	CLSI_2018	Erm(42)	'antibiotic target alteration'	'macrolide antibiotic; lincosamide antibiotic; streptogramin antibiotic'	1	0.169231	22	108	97	33	n/a	n/a	75	4.71e-18	75	22	33	0	0.263251	0.226804	0.773196	0	1	1	0.305556	0.694444	0	1.44	0	0.454545
All	Sulfonamide	Trimethoprin-sulfameth	Drug tested at 2 ug/mL	sul2	'antibiotic target replacement'	'sulfonamide antibiotic'	1. 2. 3.	0.104294	34	292	305	21	n/a	n/a	271	6.87e-61	271	34	21	0	0.0895381	0.111475	0.888525	0	1	1	0.0719178	0.928082	0	1.07749	0	0.490672
Mh	Macrolide	Tildipirosin	CLSI_2018	mphE	'antibiotic inactivation'	'macrolide antibiotic'	1	0.556604	59	47	8	98	n/a	n/a	51	9.24e-13	0	8	47	51	0.255009	1	0	0.520408	0.479592	0.135593	1	0	0.864407	n/a	0.864407	0
Mh	Macrolide	Tildipirosin	CLSI_2018	msrE	'antibiotic target protection'	'macrolide antibiotic; lincosamide antibiotic; streptogramin antibiotic; tetracycline antibiotic; oxazolidinone antibiotic; phenicol antibiotic; pleuromutilin antibiotic'	1	0.556604	59	47	8	98	n/a	n/a	51	9.24e-13	0	8	47	51	0.255009	1	0	0.520408	0.479592	0.135593	1	0	0.864407	n/a	0.864407	0
Hs	Tetracycline	Tetracycline	CLSI_2018	tet(H)	'antibiotic efflux'	'tetracycline antibiotic'	1. 2.	0.622222	56	34	87	3	n/a	n/a	31	2.58e-08	31	56	3	0	0.238317	0.643678	0.356322	0	1	1	0.0882353	0.911765	0	1.09677	0	0.488455
All	Macrolide	Gamithromycin	CLSI_2018	mphE	'antibiotic inactivation'	'macrolide antibiotic'	1	0.423313	138	188	19	307	n/a	n/a	115.13	7.37e-27	2	17	186	121	0.237366	0.894737	0.105263	0.394137	0.605863	0.123188	0.989362	0.0106383	0.876812	11.5797	0.88624	0.227123
All	Macrolide	Tylosin	Jenks natural breakpoint	Erm(42)	'antibiotic target alteration'	'macrolide antibiotic; lincosamide antibiotic; streptogramin antibiotic'	1. 2.	0.748466	244	82	144	182	n/a	n/a	69.4444	7.86e-17	22	122	60	122	0.202453	0.847222	0.152778	0.67033	0.32967	0.5	0.731707	0.268293	0.5	1.86364	0.683333	0.422806
All	Macrolide	Tylosin	Jenks natural breakpoint	ErmF	'antibiotic target alteration'	'macrolide antibiotic; lincosamide antibiotic; streptogramin antibiotic'	1	0.748466	244	82	12	314	n/a	n/a	210.25	1.21e-47	12	0	70	244	-0.33722	0	1	0.77707	0.22293	0	0.853659	0.146341	1	0	1.17143	1
All	Macrolide	Tylosin	Jenks natural breakpoint	mphE	'antibiotic inactivation'	'macrolide antibiotic'	1	0.748466	244	82	19	307	n/a	n/a	221.07	5.28e-50	2	17	80	227	0.0838649	0.894737	0.105263	0.739414	0.260586	0.0696721	0.97561	0.0243902	0.930328	2.85656	0.953586	0.371729
All	Macrolide	Tylosin	Jenks natural breakpoint	msrE	'antibiotic target protection'	'macrolide antibiotic; lincosamide antibiotic; streptogramin antibiotic; tetracycline antibiotic; oxazolidinone antibiotic; phenicol antibiotic; pleuromutilin antibiotic'	1	0.748466	244	82	19	307	n/a	n/a	221.07	5.28e-50	2	17	80	227	0.0838649	0.894737	0.105263	0.739414	0.260586	0.0696721	0.97561	0.0243902	0.930328	2.85656	0.953586	0.371729
Pm	Beta-Lactam	Ampicillin	Jenks natural breakpoint	PBP3	'antibiotic target alteration'	'cephalosporin; cephamycin; penam'	1	0.0153846	2	128	130	0	n/a	n/a	128	1.12e-29	128	2	0	0	n/a	0.0153846	0.984615	n/a	n/a	1	0	1	0	1	n/a	n/a
All	Macrolide	Gamithromycin	CLSI_2018	msrE	'antibiotic target protection'	'macrolide antibiotic; lincosamide antibiotic; streptogramin antibiotic; tetracycline antibiotic; oxazolidinone antibiotic; phenicol antibiotic; pleuromutilin antibiotic'	1	0.423313	138	188	19	307	n/a	n/a	115.13	7.37e-27	2	17	186	121	0.237366	0.894737	0.105263	0.394137	0.605863	0.123188	0.989362	0.0106383	0.876812	11.5797	0.88624	0.227123
Pm	Macrolide	Clindamycin	Jenks natural breakpoint	Erm(42)	'antibiotic target alteration'	'macrolide antibiotic; lincosamide antibiotic; streptogramin antibiotic'	1	1	130	0	97	33	n/a	n/a	33	9.22e-09	0	97	0	33	n/a	1	0	1	0	0.746154	n/a	n/a	0.253846	n/a	n/a	n/a
Pm	Macrolide	Clindamycin	Jenks natural breakpoint	mphE	'antibiotic inactivation'	'macrolide antibiotic'	1	1	130	0	9	121	n/a	n/a	121	3.82e-28	0	9	0	121	n/a	1	0	1	0	0.0692308	n/a	n/a	0.930769	n/a	n/a	n/a
Pm	Macrolide	Clindamycin	Jenks natural breakpoint	msrE	'antibiotic target protection'	'macrolide antibiotic; lincosamide antibiotic; streptogramin antibiotic; tetracycline antibiotic; oxazolidinone antibiotic; phenicol antibiotic; pleuromutilin antibiotic'	1	1	130	0	9	121	n/a	n/a	121	3.82e-28	0	9	0	121	n/a	1	0	1	0	0.0692308	n/a	n/a	0.930769	n/a	n/a	n/a
Pm	Phenicol	Florfenicol	CLSI_2018	msrE	'antibiotic target protection'	'macrolide antibiotic; lincosamide antibiotic; streptogramin antibiotic; tetracycline antibiotic; oxazolidinone antibiotic; phenicol antibiotic; pleuromutilin antibiotic'	1	0.584615	76	54	9	121	n/a	n/a	67	2.72e-16	0	9	54	67	0.229889	1	0	0.553719	0.446281	0.118421	1	0	0.881579	n/a	0.881579	0
Pm	Phenicol	Florfenicol	CLSI_2018	floR	'antibiotic efflux'	'phenicol antibiotic'	1	0.584615	76	54	76	54	0	1	n/a	n/a	0	76	54	0	1	1	0	0	1	1	1	0	0	n/a	0	0
Pm	Macrolide	Gamithromycin	CLSI_2018	Erm(42)	'antibiotic target alteration'	'macrolide antibiotic; lincosamide antibiotic; streptogramin antibiotic'	1	0.715385	93	37	97	33	0	0.125	n/a	n/a	4	93	33	0	0.924723	0.958763	0.0412371	0	1	1	0.891892	0.108108	0	9.25	0	0.24744
All	Aminoglycoside	Spectinomycin	CLSI_2018	aadA25	'antibiotic inactivation'	'aminoglycoside antibiotic'	1	0.343558	112	214	10	316	n/a	n/a	100.038	1.49e-23	1	9	213	103	0.208438	0.9	0.1	0.325949	0.674051	0.0803571	0.995327	0.0046729	0.919643	17.1964	0.92396	0.194293
All	Aminoglycoside	Spectinomycin	CLSI_2018	ANT(2'')-Ia	'antibiotic inactivation'	'aminoglycoside antibiotic'	1	0.343558	112	214	10	316	n/a	n/a	100.038	1.49e-23	1	9	213	103	0.208438	0.9	0.1	0.325949	0.674051	0.0803571	0.995327	0.0046729	0.919643	17.1964	0.92396	0.194293
Mh	Macrolide	Tilmicosin	CLSI_2018	mphE	'antibiotic inactivation'	'macrolide antibiotic'	1	0.660377	70	36	8	98	n/a	n/a	62	3.43e-15	0	8	36	62	0.204896	1	0	0.632653	0.367347	0.114286	1	0	0.885714	n/a	0.885714	0
Mh	Macrolide	Tilmicosin	CLSI_2018	msrE	'antibiotic target protection'	'macrolide antibiotic; lincosamide antibiotic; streptogramin antibiotic; tetracycline antibiotic; oxazolidinone antibiotic; phenicol antibiotic; pleuromutilin antibiotic'	1	0.660377	70	36	8	98	n/a	n/a	62	3.43e-15	0	8	36	62	0.204896	1	0	0.632653	0.367347	0.114286	1	0	0.885714	n/a	0.885714	0
All	Aminoglycoside	Gentamicin	CLSI_2018	AAC(3)-IV	'antibiotic inactivation'	'aminoglycoside antibiotic'	1	0.190184	62	264	3	323	n/a	n/a	59	1.58e-14	0	3	264	59	0.198868	1	0	0.182663	0.817337	0.0483871	1	0	0.951613	n/a	0.951613	0
Pm	Aminoglycoside	Neomycin	Jenks natural breakpoint	APH(3')-Ia	'antibiotic inactivation'	'aminoglycoside antibiotic'	1	0.976923	127	3	127	3	0	1	n/a	n/a	0	127	3	0	1	1	0	0	1	1	1	0	0	n/a	0	0
Pm	Aminoglycoside	Neomycin	Jenks natural breakpoint	APH(3'')-Ib	'antibiotic inactivation'	'aminoglycoside antibiotic'	1. 2.	0.976923	127	3	127	3	0	1	n/a	n/a	0	127	3	0	1	1	0	0	1	1	1	0	0	n/a	0	0
Pm	Aminoglycoside	Neomycin	Jenks natural breakpoint	APH(6)-Id	'antibiotic inactivation'	'aminoglycoside antibiotic'	1	0.976923	127	3	118	12	0	0.00390625	n/a	n/a	0	118	3	9	0.481958	1	0	0.75	0.25	0.929134	1	0	0.0708661	n/a	0.0708661	0
All	Aminoglycoside	Gentamicin	CLSI_2018	APH(4)-Ia	'antibiotic inactivation'	'aminoglycoside antibiotic'	1	0.190184	62	264	3	323	n/a	n/a	59	1.58e-14	0	3	264	59	0.198868	1	0	0.182663	0.817337	0.0483871	1	0	0.951613	n/a	0.951613	0
Pm	Sulfonamide	Sulphadimethoxine	Drug tested at 256 ug/mL	sul2	'antibiotic target replacement'	'sulfonamide antibiotic'	1. 2.	1	130	0	127	3	0	0.25	n/a	n/a	0	127	0	3	n/a	1	0	1	0	0.976923	n/a	n/a	0.0230769	n/a	n/a	n/a
All	Beta-Lactam	Penicillin	CLSI_2018	ROB-2	'antibiotic inactivation'	'cephalosporin; penam'	1	0.141104	46	280	2	324	n/a	n/a	44	3.28e-11	0	2	280	44	0.19384	1	0	0.135802	0.864198	0.0434783	1	0	0.956522	n/a	0.956522	0
All	Beta-Lactam	Penicillin	CLSI_2018	ROB-5	'antibiotic inactivation'	'cephalosporin; penam'	1	0.141104	46	280	2	324	n/a	n/a	44	3.28e-11	0	2	280	44	0.19384	1	0	0.135802	0.864198	0.0434783	1	0	0.956522	n/a	0.956522	0
All	Beta-Lactam	Penicillin	CLSI_2018	ROB-7	'antibiotic inactivation'	'cephalosporin; penam'	1	0.141104	46	280	2	324	n/a	n/a	44	3.28e-11	0	2	280	44	0.19384	1	0	0.135802	0.864198	0.0434783	1	0	0.956522	n/a	0.956522	0
All	Beta-Lactam	Penicillin	CLSI_2018	PBP3	'antibiotic target alteration'	'cephalosporin; cephamycin; penam'	1	0.141104	46	280	235	91	n/a	n/a	183.185	9.78e-42	192	43	88	3	0.193296	0.182979	0.817021	0.032967	0.967033	0.934783	0.314286	0.685714	0.0652174	1.36322	0.20751	0.461346
Pm	Tetracycline	Tetracycline	CLSI_2018	tet(H)	'antibiotic efflux'	'tetracycline antibiotic'	1. 2.	1	130	0	130	0	0	1	n/a	n/a	0	130	0	0	n/a	1	0	n/a	n/a	1	n/a	n/a	0	n/a	n/a	n/a
Pm	Pleuromutilin	Tiamulin	Jenks natural breakpoint	msrE	'antibiotic target protection'	'macrolide antibiotic; lincosamide antibiotic; streptogramin antibiotic; tetracycline antibiotic; oxazolidinone antibiotic; phenicol antibiotic; pleuromutilin antibiotic'	1	1	130	0	9	121	n/a	n/a	121	3.82e-28	0	9	0	121	n/a	1	0	1	0	0.0692308	n/a	n/a	0.930769	n/a	n/a	n/a
Pm	Macrolide	Tildipirosin	CLSI_2018	Erm(42)	'antibiotic target alteration'	'macrolide antibiotic; lincosamide antibiotic; streptogramin antibiotic'	1	0.746154	97	33	97	33	0	1	n/a	n/a	0	97	33	0	1	1	0	0	1	1	1	0	0	n/a	0	0
Mh	Phenicol	Florfenicol	CLSI_2018	pp-flo	'antibiotic efflux'	'phenicol antibiotic'	2. 1.	0.349057	37	69	2	104	n/a	n/a	35	3.3e-09	0	2	69	35	0.189375	1	0	0.336538	0.663462	0.0540541	1	0	0.945946	n/a	0.945946	0
All	Macrolide	Tildipirosin	CLSI_2018	mphE	'antibiotic inactivation'	'macrolide antibiotic'	1	0.518405	169	157	19	307	n/a	n/a	146.104	1.23e-33	2	17	155	152	0.187371	0.894737	0.105263	0.495114	0.504886	0.100592	0.987261	0.0127389	0.899408	7.89645	0.911014	0.262463
Pm	Macrolide	Tilmicosin	CLSI_2018	Erm(42)	'antibiotic target alteration'	'macrolide antibiotic; lincosamide antibiotic; streptogramin antibiotic'	1	0.761538	99	31	97	33	0	0.5	n/a	n/a	0	97	31	2	0.959383	1	0	0.0606061	0.939394	0.979798	1	0	0.020202	n/a	0.020202	0
All	Macrolide	Tildipirosin	CLSI_2018	msrE	'antibiotic target protection'	'macrolide antibiotic; lincosamide antibiotic; streptogramin antibiotic; tetracycline antibiotic; oxazolidinone antibiotic; phenicol antibiotic; pleuromutilin antibiotic'	1	0.518405	169	157	19	307	n/a	n/a	146.104	1.23e-33	2	17	155	152	0.187371	0.894737	0.105263	0.495114	0.504886	0.100592	0.987261	0.0127389	0.899408	7.89645	0.911014	0.262463
Mh	Beta-Lactam	Penicillin	CLSI_2018	ROB-2	'antibiotic inactivation'	'cephalosporin; penam'	1	0.386792	41	65	2	104	n/a	n/a	39	4.24e-10	0	2	65	39	0.174608	1	0	0.375	0.625	0.0487805	1	0	0.95122	n/a	0.95122	0
Pm	Sulfonamide	Trimethoprin-sulfameth	Drug tested at 2 ug/mL	sul2	'antibiotic target replacement'	'sulfonamide antibiotic'	1. 2.	0.0769231	10	120	127	3	n/a	n/a	117	2.87e-27	117	10	3	0	0.0443678	0.0787402	0.92126	0	1	1	0.025	0.975	0	1.02564	0	0.496835
Mh	Beta-Lactam	Penicillin	CLSI_2018	ROB-5	'antibiotic inactivation'	'cephalosporin; penam'	1	0.386792	41	65	2	104	n/a	n/a	39	4.24e-10	0	2	65	39	0.174608	1	0	0.375	0.625	0.0487805	1	0	0.95122	n/a	0.95122	0
Mh	Beta-Lactam	Penicillin	CLSI_2018	ROB-7	'antibiotic inactivation'	'cephalosporin; penam'	1	0.386792	41	65	2	104	n/a	n/a	39	4.24e-10	0	2	65	39	0.174608	1	0	0.375	0.625	0.0487805	1	0	0.95122	n/a	0.95122	0
All	Macrolide	Tilmicosin	CLSI_2018	mphE	'antibiotic inactivation'	'macrolide antibiotic'	1	0.54908	179	147	19	307	n/a	n/a	156.098	8.06e-36	2	17	145	162	0.172817	0.894737	0.105263	0.527687	0.472313	0.0949721	0.986395	0.0136054	0.905028	6.98045	0.917511	0.27457
Pm	Macrolide	Tylosin	Jenks natural breakpoint	Erm(42)	'antibiotic target alteration'	'macrolide antibiotic; lincosamide antibiotic; streptogramin antibiotic'	1	1	130	0	97	33	n/a	n/a	33	9.22e-09	0	97	0	33	n/a	1	0	1	0	0.746154	n/a	n/a	0.253846	n/a	n/a	n/a
Pm	Macrolide	Tylosin	Jenks natural breakpoint	mphE	'antibiotic inactivation'	'macrolide antibiotic'	1	1	130	0	9	121	n/a	n/a	121	3.82e-28	0	9	0	121	n/a	1	0	1	0	0.0692308	n/a	n/a	0.930769	n/a	n/a	n/a
Pm	Macrolide	Tylosin	Jenks natural breakpoint	msrE	'antibiotic target protection'	'macrolide antibiotic; lincosamide antibiotic; streptogramin antibiotic; tetracycline antibiotic; oxazolidinone antibiotic; phenicol antibiotic; pleuromutilin antibiotic'	1	1	130	0	9	121	n/a	n/a	121	3.82e-28	0	9	0	121	n/a	1	0	1	0	0.0692308	n/a	n/a	0.930769	n/a	n/a	n/a
Mh	Beta-Lactam	Ampicillin	Jenks natural breakpoint	PBP3	'antibiotic target alteration'	'cephalosporin; cephamycin; penam'	1	0.292453	31	75	105	1	n/a	n/a	74	7.81e-18	74	31	1	0	0.0627416	0.295238	0.704762	0	1	1	0.0133333	0.986667	0	1.01351	0	0.498322
Mh	Beta-Lactam	Ampicillin	Jenks natural breakpoint	OXA-2	'antibiotic inactivation'	'carbapenem; cephalosporin; penam'	1	0.292453	31	75	8	98	n/a	n/a	13.5641	0.000230553	8	0	67	31	-0.183689	0	1	0.316327	0.683673	0	0.893333	0.106667	1	0	1.1194	1
Mh	Beta-Lactam	Ampicillin	Jenks natural breakpoint	OXA-192	'antibiotic inactivation'	'carbapenem; cephalosporin; penam'	1	0.292453	31	75	23	83	n/a	n/a	1.52381	0.217044	17	6	58	25	-0.0365491	0.26087	0.73913	0.301205	0.698795	0.193548	0.773333	0.226667	0.806452	0.85389	1.04283	0.519734
Mh	Beta-Lactam	Ampicillin	Jenks natural breakpoint	ROB-1	'antibiotic inactivation'	'cephalosporin; penam'	1. 2.	0.292453	31	75	31	75	0	1	n/a	n/a	0	31	75	0	1	1	0	0	1	1	1	0	0	n/a	0	0
Mh	Beta-Lactam	Ampicillin	Jenks natural breakpoint	ROB-2	'antibiotic inactivation'	'cephalosporin; penam'	1	0.292453	31	75	2	104	n/a	n/a	29	7.24e-08	0	2	75	29	0.215699	1	0	0.278846	0.721154	0.0645161	1	0	0.935484	n/a	0.935484	0
Mh	Beta-Lactam	Ampicillin	Jenks natural breakpoint	ROB-5	'antibiotic inactivation'	'cephalosporin; penam'	1	0.292453	31	75	2	104	n/a	n/a	29	7.24e-08	0	2	75	29	0.215699	1	0	0.278846	0.721154	0.0645161	1	0	0.935484	n/a	0.935484	0
Mh	Beta-Lactam	Ampicillin	Jenks natural breakpoint	ROB-7	'antibiotic inactivation'	'cephalosporin; penam'	1	0.292453	31	75	2	104	n/a	n/a	29	7.24e-08	0	2	75	29	0.215699	1	0	0.278846	0.721154	0.0645161	1	0	0.935484	n/a	0.935484	0
All	Macrolide	Tilmicosin	CLSI_2018	msrE	'antibiotic target protection'	'macrolide antibiotic; lincosamide antibiotic; streptogramin antibiotic; tetracycline antibiotic; oxazolidinone antibiotic; phenicol antibiotic; pleuromutilin antibiotic'	1	0.54908	179	147	19	307	n/a	n/a	156.098	8.06e-36	2	17	145	162	0.172817	0.894737	0.105263	0.527687	0.472313	0.0949721	0.986395	0.0136054	0.905028	6.98045	0.917511	0.27457
Pm	Macrolide	Gamithromycin	CLSI_2018	mphE	'antibiotic inactivation'	'macrolide antibiotic'	1	0.715385	93	37	9	121	n/a	n/a	84	4.95e-20	0	9	37	84	0.172024	1	0	0.694215	0.305785	0.0967742	1	0	0.903226	n/a	0.903226	0
Pm	Macrolide	Gamithromycin	CLSI_2018	msrE	'antibiotic target protection'	'macrolide antibiotic; lincosamide antibiotic; streptogramin antibiotic; tetracycline antibiotic; oxazolidinone antibiotic; phenicol antibiotic; pleuromutilin antibiotic'	1	0.715385	93	37	9	121	n/a	n/a	84	4.95e-20	0	9	37	84	0.172024	1	0	0.694215	0.305785	0.0967742	1	0	0.903226	n/a	0.903226	0
Pm	Macrolide	Tildipirosin	CLSI_2018	mphE	'antibiotic inactivation'	'macrolide antibiotic'	1	0.746154	97	33	9	121	n/a	n/a	88	6.55e-21	0	9	33	88	0.159074	1	0	0.727273	0.272727	0.0927835	1	0	0.907216	n/a	0.907216	0
Mh	Beta-Lactam	Ceftiofur	CLSI_2018	ROB-2	'antibiotic inactivation'	'cephalosporin; penam'	1	0	0	106	2	104	0	0.5	n/a	n/a	2	0	104	0	n/a	0	1	0	1	n/a	0.981132	0.0188679	n/a	n/a	n/a	n/a
Mh	Beta-Lactam	Ceftiofur	CLSI_2018	ROB-5	'antibiotic inactivation'	'cephalosporin; penam'	1	0	0	106	2	104	0	0.5	n/a	n/a	2	0	104	0	n/a	0	1	0	1	n/a	0.981132	0.0188679	n/a	n/a	n/a	n/a
Mh	Beta-Lactam	Ceftiofur	CLSI_2018	ROB-7	'antibiotic inactivation'	'cephalosporin; penam'	1	0	0	106	2	104	0	0.5	n/a	n/a	2	0	104	0	n/a	0	1	0	1	n/a	0.981132	0.0188679	n/a	n/a	n/a	n/a
Mh	Macrolide	Clindamycin	Jenks natural breakpoint	Erm(42)	'antibiotic target alteration'	'macrolide antibiotic; lincosamide antibiotic; streptogramin antibiotic'	1	1	106	0	25	81	n/a	n/a	81	2.26e-19	0	25	0	81	n/a	1	0	1	0	0.235849	n/a	n/a	0.764151	n/a	n/a	n/a
Mh	Macrolide	Clindamycin	Jenks natural breakpoint	mphE	'antibiotic inactivation'	'macrolide antibiotic'	1	1	106	0	8	98	n/a	n/a	98	4.18e-23	0	8	0	98	n/a	1	0	1	0	0.0754717	n/a	n/a	0.924528	n/a	n/a	n/a
Mh	Macrolide	Clindamycin	Jenks natural breakpoint	msrE	'antibiotic target protection'	'macrolide antibiotic; lincosamide antibiotic; streptogramin antibiotic; tetracycline antibiotic; oxazolidinone antibiotic; phenicol antibiotic; pleuromutilin antibiotic'	1	1	106	0	8	98	n/a	n/a	98	4.18e-23	0	8	0	98	n/a	1	0	1	0	0.0754717	n/a	n/a	0.924528	n/a	n/a	n/a
Pm	Macrolide	Tildipirosin	CLSI_2018	msrE	'antibiotic target protection'	'macrolide antibiotic; lincosamide antibiotic; streptogramin antibiotic; tetracycline antibiotic; oxazolidinone antibiotic; phenicol antibiotic; pleuromutilin antibiotic'	1	0.746154	97	33	9	121	n/a	n/a	88	6.55e-21	0	9	33	88	0.159074	1	0	0.727273	0.272727	0.0927835	1	0	0.907216	n/a	0.907216	0
Mh	Phenicol	Florfenicol	CLSI_2018	CAT	'antibiotic inactivation'	'phenicol antibiotic'	1	0.349057	37	69	24	82	n/a	n/a	3.75556	0.0526323	16	8	53	29	-0.0178452	0.333333	0.666667	0.353659	0.646341	0.216216	0.768116	0.231884	0.783784	0.932432	1.0204	0.508744
Mh	Phenicol	Florfenicol	CLSI_2018	floR	'antibiotic efflux'	'phenicol antibiotic'	1. 3. 2. 8. 4.	0.349057	37	69	37	69	0	1	n/a	n/a	0	37	69	0	1	1	0	0	1	1	1	0	0	n/a	0	0
Hs	Aminoglycoside	Gentamicin	CLSI_2018	AAC(3)-IV	'antibiotic inactivation'	'aminoglycoside antibiotic'	1	0.577778	52	38	3	87	n/a	n/a	49	2.56e-12	0	3	38	49	0.158742	1	0	0.563218	0.436782	0.0576923	1	0	0.942308	n/a	0.942308	0
Hs	Aminoglycoside	Gentamicin	CLSI_2018	APH(4)-Ia	'antibiotic inactivation'	'aminoglycoside antibiotic'	1	0.577778	52	38	3	87	n/a	n/a	49	2.56e-12	0	3	38	49	0.158742	1	0	0.563218	0.436782	0.0576923	1	0	0.942308	n/a	0.942308	0
Pm	Macrolide	Tilmicosin	CLSI_2018	mphE	'antibiotic inactivation'	'macrolide antibiotic'	1	0.761538	99	31	9	121	n/a	n/a	90	2.38e-21	0	9	31	90	0.152613	1	0	0.743802	0.256198	0.0909091	1	0	0.909091	n/a	0.909091	0
Pm	Macrolide	Tilmicosin	CLSI_2018	msrE	'antibiotic target protection'	'macrolide antibiotic; lincosamide antibiotic; streptogramin antibiotic; tetracycline antibiotic; oxazolidinone antibiotic; phenicol antibiotic; pleuromutilin antibiotic'	1	0.761538	99	31	9	121	n/a	n/a	90	2.38e-21	0	9	31	90	0.152613	1	0	0.743802	0.256198	0.0909091	1	0	0.909091	n/a	0.909091	0
Mh	Aminoglycoside	Gentamicin	CLSI_2018	aadA25	'antibiotic inactivation'	'aminoglycoside antibiotic'	1	0.0660377	7	99	8	98	0	1	n/a	n/a	1	7	98	0	0.930678	0.875	0.125	0	1	1	0.989899	0.010101	0	99	0	0.0913252
Mh	Aminoglycoside	Gentamicin	CLSI_2018	ANT(2'')-Ia	'antibiotic inactivation'	'aminoglycoside antibiotic'	1	0.0660377	7	99	8	98	0	1	n/a	n/a	1	7	98	0	0.930678	0.875	0.125	0	1	1	0.989899	0.010101	0	99	0	0.0913252
All	Beta-Lactam	Penicillin	CLSI_2018	OXA-2	'antibiotic inactivation'	'carbapenem; cephalosporin; penam'	1	0.141104	46	280	10	316	n/a	n/a	27	2.03e-07	6	4	274	42	0.132294	0.4	0.6	0.132911	0.867089	0.0869565	0.978571	0.0214286	0.913043	4.05797	0.933037	0.331737
Hs	Aminoglycoside	Gentamicin	CLSI_2018	aadA25	'antibiotic inactivation'	'aminoglycoside antibiotic'	1	0.577778	52	38	2	88	n/a	n/a	50	1.54e-12	0	2	38	50	0.128874	1	0	0.568182	0.431818	0.0384615	1	0	0.961538	n/a	0.961538	0
Hs	Aminoglycoside	Gentamicin	CLSI_2018	ANT(2'')-Ia	'antibiotic inactivation'	'aminoglycoside antibiotic'	1	0.577778	52	38	2	88	n/a	n/a	50	1.54e-12	0	2	38	50	0.128874	1	0	0.568182	0.431818	0.0384615	1	0	0.961538	n/a	0.961538	0
Mh	Aminoglycoside	Neomycin	Jenks natural breakpoint	aadA25	'antibiotic inactivation'	'aminoglycoside antibiotic'	1	0.867925	92	14	8	98	n/a	n/a	84	4.95e-20	0	8	14	84	0.111456	1	0	0.857143	0.142857	0.0869565	1	0	0.913043	n/a	0.913043	0
Mh	Aminoglycoside	Neomycin	Jenks natural breakpoint	ANT(2'')-Ia	'antibiotic inactivation'	'aminoglycoside antibiotic'	1	0.867925	92	14	8	98	n/a	n/a	84	4.95e-20	0	8	14	84	0.111456	1	0	0.857143	0.142857	0.0869565	1	0	0.913043	n/a	0.913043	0
Mh	Aminoglycoside	Neomycin	Jenks natural breakpoint	APH(3')-Ia	'antibiotic inactivation'	'aminoglycoside antibiotic'	1	0.867925	92	14	91	15	0	1	n/a	n/a	0	91	14	1	0.960827	1	0	0.0666667	0.933333	0.98913	1	0	0.0108696	n/a	0.0108696	0
Mh	Aminoglycoside	Neomycin	Jenks natural breakpoint	APH(3'')-Ib	'antibiotic inactivation'	'aminoglycoside antibiotic'	1	0.867925	92	14	91	15	0	1	n/a	n/a	0	91	14	1	0.960827	1	0	0.0666667	0.933333	0.98913	1	0	0.0108696	n/a	0.0108696	0
Mh	Aminoglycoside	Neomycin	Jenks natural breakpoint	APH(6)-Id	'antibiotic inactivation'	'aminoglycoside antibiotic'	1	0.867925	92	14	91	15	0	1	n/a	n/a	0	91	14	1	0.960827	1	0	0.0666667	0.933333	0.98913	1	0	0.0108696	n/a	0.0108696	0
Mh	Aminoglycoside	Gentamicin	CLSI_2018	APH(3')-Ia	'antibiotic inactivation'	'aminoglycoside antibiotic'	1	0.0660377	7	99	91	15	n/a	n/a	84	4.95e-20	84	7	15	0	0.107958	0.0769231	0.923077	0	1	1	0.151515	0.848485	0	1.17857	0	0.479474
Mh	Aminoglycoside	Gentamicin	CLSI_2018	APH(3'')-Ib	'antibiotic inactivation'	'aminoglycoside antibiotic'	1	0.0660377	7	99	91	15	n/a	n/a	84	4.95e-20	84	7	15	0	0.107958	0.0769231	0.923077	0	1	1	0.151515	0.848485	0	1.17857	0	0.479474
Mh	Aminoglycoside	Gentamicin	CLSI_2018	APH(6)-Id	'antibiotic inactivation'	'aminoglycoside antibiotic'	1	0.0660377	7	99	91	15	n/a	n/a	84	4.95e-20	84	7	15	0	0.107958	0.0769231	0.923077	0	1	1	0.151515	0.848485	0	1.17857	0	0.479474
All	Phenicol	Florfenicol	CLSI_2018	pp-flo	'antibiotic efflux'	'phenicol antibiotic'	2. 1.	0.346626	113	213	2	324	n/a	n/a	111	5.92e-26	0	2	213	111	0.107868	1	0	0.342593	0.657407	0.0176991	1	0	0.982301	n/a	0.982301	0
Mh	Tetracycline	Tetracycline	CLSI_2018	msrE	'antibiotic target protection'	'macrolide antibiotic; lincosamide antibiotic; streptogramin antibiotic; tetracycline antibiotic; oxazolidinone antibiotic; phenicol antibiotic; pleuromutilin antibiotic'	1	0.886792	94	12	8	98	n/a	n/a	86	1.8e-20	0	8	12	86	0.102084	1	0	0.877551	0.122449	0.0851064	1	0	0.914894	n/a	0.914894	0
Hs	Aminoglycoside	Spectinomycin	CLSI_2018	aadA25	'antibiotic inactivation'	'aminoglycoside antibiotic'	1	0.688889	62	28	2	88	n/a	n/a	60	9.49e-15	0	2	28	60	0.101311	1	0	0.681818	0.318182	0.0322581	1	0	0.967742	n/a	0.967742	0
Hs	Aminoglycoside	Spectinomycin	CLSI_2018	ANT(2'')-Ia	'antibiotic inactivation'	'aminoglycoside antibiotic'	1	0.688889	62	28	2	88	n/a	n/a	60	9.49e-15	0	2	28	60	0.101311	1	0	0.681818	0.318182	0.0322581	1	0	0.967742	n/a	0.967742	0
Mh	Sulfonamide	Sulphadimethoxine	Drug tested at 256 ug/mL	sul2	'antibiotic target replacement'	'sulfonamide antibiotic'	1. 2. 3.	0.896226	95	11	91	15	0	0.125	n/a	n/a	0	91	11	4	0.838127	1	0	0.266667	0.733333	0.957895	1	0	0.0421053	n/a	0.0421053	0
Hs	Beta-Lactam	Penicillin	CLSI_2018	OXA-192	'antibiotic inactivation'	'carbapenem; cephalosporin; penam'	1	0.0333333	3	87	13	77	2	0.0129395	n/a	n/a	12	1	75	2	0.0997776	0.0769231	0.923077	0.025974	0.974026	0.333333	0.862069	0.137931	0.666667	2.41667	0.773333	0.391456
All	Aminoglycoside	Gentamicin	CLSI_2018	APH(3')-Ia	'antibiotic inactivation'	'aminoglycoside antibiotic'	1. 2.	0.190184	62	264	305	21	n/a	n/a	241.016	2.36e-54	244	61	20	1	0.0953218	0.2	0.8	0.047619	0.952381	0.983871	0.0757576	0.924242	0.016129	1.06452	0.212903	0.492186
All	Aminoglycoside	Gentamicin	CLSI_2018	APH(3'')-Ib	'antibiotic inactivation'	'aminoglycoside antibiotic'	1. 2.	0.190184	62	264	305	21	n/a	n/a	241.016	2.36e-54	244	61	20	1	0.0953218	0.2	0.8	0.047619	0.952381	0.983871	0.0757576	0.924242	0.016129	1.06452	0.212903	0.492186
Hs	Aminoglycoside	Gentamicin	CLSI_2018	APH(3')-Ia	'antibiotic inactivation'	'aminoglycoside antibiotic'	1. 2.	0.577778	52	38	87	3	n/a	n/a	33.1081	8.72e-09	36	51	2	1	0.0919031	0.586207	0.413793	0.333333	0.666667	0.980769	0.0526316	0.947368	0.0192308	1.03526	0.365385	0.495669
Hs	Aminoglycoside	Gentamicin	CLSI_2018	APH(3'')-Ib	'antibiotic inactivation'	'aminoglycoside antibiotic'	1. 2.	0.577778	52	38	87	3	n/a	n/a	33.1081	8.72e-09	36	51	2	1	0.0919031	0.586207	0.413793	0.333333	0.666667	0.980769	0.0526316	0.947368	0.0192308	1.03526	0.365385	0.495669
Mh	Beta-Lactam	Penicillin	CLSI_2018	PBP3	'antibiotic target alteration'	'cephalosporin; cephamycin; penam'	1	0.386792	41	65	105	1	n/a	n/a	64	1.24e-15	64	41	1	0	0.0775069	0.390476	0.609524	0	1	1	0.0153846	0.984615	0	1.01562	0	0.498062
Mh	Tetracycline	Tetracycline	CLSI_2018	tet(H)	'antibiotic efflux'	'tetracycline antibiotic'	1. 2.	0.886792	94	12	94	12	0	1	n/a	n/a	0	94	12	0	1	1	0	0	1	1	1	0	0	n/a	0	0
Mh	Pleuromutilin	Tiamulin	Jenks natural breakpoint	msrE	'antibiotic target protection'	'macrolide antibiotic; lincosamide antibiotic; streptogramin antibiotic; tetracycline antibiotic; oxazolidinone antibiotic; phenicol antibiotic; pleuromutilin antibiotic'	1	1	106	0	8	98	n/a	n/a	98	4.18e-23	0	8	0	98	n/a	1	0	1	0	0.0754717	n/a	n/a	0.924528	n/a	n/a	n/a
Mh	Beta-Lactam	Penicillin	CLSI_2018	OXA-2	'antibiotic inactivation'	'carbapenem; cephalosporin; penam'	1	0.386792	41	65	8	98	n/a	n/a	26.561	2.55e-07	4	4	61	37	0.0664148	0.5	0.5	0.377551	0.622449	0.097561	0.938462	0.0615385	0.902439	1.58537	0.961615	0.442652
All	Tetracycline	Tetracycline	CLSI_2018	msrE	'antibiotic target protection'	'macrolide antibiotic; lincosamide antibiotic; streptogramin antibiotic; tetracycline antibiotic; oxazolidinone antibiotic; phenicol antibiotic; pleuromutilin antibiotic'	1	0.858896	280	46	19	307	n/a	n/a	259.015	2.81e-58	1	18	45	262	0.0632232	0.947368	0.0526316	0.85342	0.14658	0.0642857	0.978261	0.0217391	0.935714	2.95714	0.956508	0.367696
All	Aminoglycoside	Spectinomycin	CLSI_2018	APH(3')-Ia	'antibiotic inactivation'	'aminoglycoside antibiotic'	1. 2.	0.343558	112	214	305	21	n/a	n/a	183.493	8.37e-42	198	107	16	5	0.0582722	0.35082	0.64918	0.238095	0.761905	0.955357	0.0747664	0.925234	0.0446429	1.03256	0.597098	0.495995
All	Aminoglycoside	Spectinomycin	CLSI_2018	APH(3'')-Ib	'antibiotic inactivation'	'aminoglycoside antibiotic'	1. 2.	0.343558	112	214	305	21	n/a	n/a	183.493	8.37e-42	198	107	16	5	0.0582722	0.35082	0.64918	0.238095	0.761905	0.955357	0.0747664	0.925234	0.0446429	1.03256	0.597098	0.495995
Mh	Aminoglycoside	Spectinomycin	CLSI_2018	APH(3')-Ia	'antibiotic inactivation'	'aminoglycoside antibiotic'	1	0.179245	19	87	91	15	n/a	n/a	68.2105	1.47e-16	74	17	13	2	0.0485982	0.186813	0.813187	0.133333	0.866667	0.894737	0.149425	0.850575	0.105263	1.05192	0.704453	0.493673
Mh	Aminoglycoside	Spectinomycin	CLSI_2018	APH(3'')-Ib	'antibiotic inactivation'	'aminoglycoside antibiotic'	1	0.179245	19	87	91	15	n/a	n/a	68.2105	1.47e-16	74	17	13	2	0.0485982	0.186813	0.813187	0.133333	0.866667	0.894737	0.149425	0.850575	0.105263	1.05192	0.704453	0.493673
Mh	Sulfonamide	Trimethoprin-sulfameth	Drug tested at 2 ug/mL	sul2	'antibiotic target replacement'	'sulfonamide antibiotic'	1. 2. 3.	0.0377358	4	102	91	15	n/a	n/a	87	1.09e-20	87	4	15	0	0.0803998	0.043956	0.956044	0	1	1	0.147059	0.852941	0	1.17241	0	0.480127
Mh	Aminoglycoside	Spectinomycin	CLSI_2018	APH(6)-Id	'antibiotic inactivation'	'aminoglycoside antibiotic'	1	0.179245	19	87	91	15	n/a	n/a	68.2105	1.47e-16	74	17	13	2	0.0485982	0.186813	0.813187	0.133333	0.866667	0.894737	0.149425	0.850575	0.105263	1.05192	0.704453	0.493673
Pm	Aminoglycoside	Gentamicin	CLSI_2018	APH(3')-Ia	'antibiotic inactivation'	'aminoglycoside antibiotic'	1	0.0230769	3	127	127	3	n/a	n/a	124	8.42e-29	124	3	3	0	0.023622	0.023622	0.976378	0	1	1	0.023622	0.976378	0	1.02419	0	0.497012
Pm	Aminoglycoside	Gentamicin	CLSI_2018	APH(3'')-Ib	'antibiotic inactivation'	'aminoglycoside antibiotic'	1. 2.	0.0230769	3	127	127	3	n/a	n/a	124	8.42e-29	124	3	3	0	0.023622	0.023622	0.976378	0	1	1	0.023622	0.976378	0	1.02419	0	0.497012
Mh	Macrolide	Tylosin	Jenks natural breakpoint	Erm(42)	'antibiotic target alteration'	'macrolide antibiotic; lincosamide antibiotic; streptogramin antibiotic'	1	1	106	0	25	81	n/a	n/a	81	2.26e-19	0	25	0	81	n/a	1	0	1	0	0.235849	n/a	n/a	0.764151	n/a	n/a	n/a
Mh	Macrolide	Tylosin	Jenks natural breakpoint	mphE	'antibiotic inactivation'	'macrolide antibiotic'	1	1	106	0	8	98	n/a	n/a	98	4.18e-23	0	8	0	98	n/a	1	0	1	0	0.0754717	n/a	n/a	0.924528	n/a	n/a	n/a
Mh	Macrolide	Tylosin	Jenks natural breakpoint	msrE	'antibiotic target protection'	'macrolide antibiotic; lincosamide antibiotic; streptogramin antibiotic; tetracycline antibiotic; oxazolidinone antibiotic; phenicol antibiotic; pleuromutilin antibiotic'	1	1	106	0	8	98	n/a	n/a	98	4.18e-23	0	8	0	98	n/a	1	0	1	0	0.0754717	n/a	n/a	0.924528	n/a	n/a	n/a
Hs	Beta-Lactam	Ampicillin	Jenks natural breakpoint	OXA-2	'antibiotic inactivation'	'carbapenem; cephalosporin; penam'	1	0.0333333	3	87	2	88	1	1	n/a	n/a	1	1	86	2	0.391925	0.5	0.5	0.0227273	0.977273	0.333333	0.988506	0.0114943	0.666667	29	0.674419	0.156613
Hs	Beta-Lactam	Ampicillin	Jenks natural breakpoint	OXA-192	'antibiotic inactivation'	'carbapenem; cephalosporin; penam'	1	0.0333333	3	87	13	77	1	0.00634766	n/a	n/a	11	2	76	1	0.275856	0.153846	0.846154	0.012987	0.987013	0.666667	0.873563	0.126437	0.333333	5.27273	0.381579	0.303376
Hs	Beta-Lactam	Ampicillin	Jenks natural breakpoint	ROB-1	'antibiotic inactivation'	'cephalosporin; penam'	1	0.0333333	3	87	3	87	1	1	n/a	n/a	1	2	86	1	0.655172	0.666667	0.333333	0.0114943	0.988506	0.666667	0.988506	0.0114943	0.333333	58	0.337209	0.116066
Hs	Beta-Lactam	Ceftiofur	CLSI_2018	OXA-2	'antibiotic inactivation'	'carbapenem; cephalosporin; penam'	1	0	0	90	2	88	0	0.5	n/a	n/a	2	0	88	0	n/a	0	1	0	1	n/a	0.977778	0.0222222	n/a	n/a	n/a	n/a
All	Aminoglycoside	Gentamicin	CLSI_2018	APH(6)-Id	'antibiotic inactivation'	'aminoglycoside antibiotic'	1	0.190184	62	264	273	53	n/a	n/a	194.415	3.46e-44	220	53	44	9	0.0228731	0.194139	0.805861	0.169811	0.830189	0.854839	0.166667	0.833333	0.145161	1.02581	0.870968	0.496815
Hs	Beta-Lactam	Ceftiofur	CLSI_2018	ROB-1	'antibiotic inactivation'	'cephalosporin; penam'	1	0	0	90	3	87	0	0.25	n/a	n/a	3	0	87	0	n/a	0	1	0	1	n/a	0.966667	0.0333333	n/a	n/a	n/a	n/a
Hs	Macrolide	Clindamycin	Jenks natural breakpoint	Erm(42)	'antibiotic target alteration'	'macrolide antibiotic; lincosamide antibiotic; streptogramin antibiotic'	2. 1.	0.0555556	5	85	22	68	n/a	n/a	10.7037	0.00106921	22	0	63	5	-0.137953	0	1	0.0735294	0.926471	0	0.741176	0.258824	1	0	1.34921	1
Hs	Macrolide	Clindamycin	Jenks natural breakpoint	ErmF	'antibiotic target alteration'	'macrolide antibiotic; lincosamide antibiotic; streptogramin antibiotic'	1	0.0555556	5	85	12	78	5	0.143463	n/a	n/a	12	0	73	5	-0.0951303	0	1	0.0641026	0.935897	0	0.858824	0.141176	1	0	1.16438	1
Hs	Macrolide	Clindamycin	Jenks natural breakpoint	mphE	'antibiotic inactivation'	'macrolide antibiotic'	1	0.0555556	5	85	2	88	2	0.453125	n/a	n/a	2	0	83	5	-0.0365636	0	1	0.0568182	0.943182	0	0.976471	0.0235294	1	0	1.0241	1
Hs	Macrolide	Clindamycin	Jenks natural breakpoint	msrE	'antibiotic target protection'	'macrolide antibiotic; lincosamide antibiotic; streptogramin antibiotic; tetracycline antibiotic; oxazolidinone antibiotic; phenicol antibiotic; pleuromutilin antibiotic'	1	0.0555556	5	85	2	88	2	0.453125	n/a	n/a	2	0	83	5	-0.0365636	0	1	0.0568182	0.943182	0	0.976471	0.0235294	1	0	1.0241	1
Hs	Phenicol	Florfenicol	CLSI_2018	msrE	'antibiotic target protection'	'macrolide antibiotic; lincosamide antibiotic; streptogramin antibiotic; tetracycline antibiotic; oxazolidinone antibiotic; phenicol antibiotic; pleuromutilin antibiotic'	1	0	0	90	2	88	0	0.5	n/a	n/a	2	0	88	0	n/a	0	1	0	1	n/a	0.977778	0.0222222	n/a	n/a	n/a	n/a
Mh	Beta-Lactam	Penicillin	CLSI_2018	OXA-192	'antibiotic inactivation'	'carbapenem; cephalosporin; penam'	1	0.386792	41	65	23	83	n/a	n/a	7.04348	0.00795544	14	9	51	32	0.00487687	0.391304	0.608696	0.385542	0.614458	0.219512	0.784615	0.215385	0.780488	1.01916	0.994739	0.497627
All	Phenicol	Florfenicol	CLSI_2018	CAT	'antibiotic inactivation'	'phenicol antibiotic'	1	0.346626	113	213	24	302	n/a	n/a	65.4628	5.92e-16	16	8	197	105	-0.007874	0.333333	0.666667	0.347682	0.652318	0.0707965	0.924883	0.0751174	0.929204	0.942478	1.00467	0.507405
Hs	Macrolide	Gamithromycin	CLSI_2018	ErmF	'antibiotic target alteration'	'macrolide antibiotic; lincosamide antibiotic; streptogramin antibiotic'	1	0.0444444	4	86	12	78	4	0.0768127	n/a	n/a	12	0	74	4	-0.084591	0	1	0.0512821	0.948718	0	0.860465	0.139535	1	0	1.16216	1
Hs	Macrolide	Gamithromycin	CLSI_2018	mphE	'antibiotic inactivation'	'macrolide antibiotic'	1	0.0444444	4	86	2	88	2	0.6875	n/a	n/a	2	0	84	4	-0.0325128	0	1	0.0454545	0.954545	0	0.976744	0.0232558	1	0	1.02381	1
Hs	Macrolide	Gamithromycin	CLSI_2018	msrE	'antibiotic target protection'	'macrolide antibiotic; lincosamide antibiotic; streptogramin antibiotic; tetracycline antibiotic; oxazolidinone antibiotic; phenicol antibiotic; pleuromutilin antibiotic'	1	0.0444444	4	86	2	88	2	0.6875	n/a	n/a	2	0	84	4	-0.0325128	0	1	0.0454545	0.954545	0	0.976744	0.0232558	1	0	1.02381	1
Hs	Tetracycline	Tetracycline	CLSI_2018	msrE	'antibiotic target protection'	'macrolide antibiotic; lincosamide antibiotic; streptogramin antibiotic; tetracycline antibiotic; oxazolidinone antibiotic; phenicol antibiotic; pleuromutilin antibiotic'	1	0.622222	56	34	2	88	n/a	n/a	52.0714	5.35e-13	1	1	33	55	-0.0380043	0.5	0.5	0.625	0.375	0.0178571	0.970588	0.0294118	0.982143	0.607143	1.0119	0.562052
Hs	Macrolide	Tilmicosin	CLSI_2018	mphE	'antibiotic inactivation'	'macrolide antibiotic'	1	0.111111	10	80	2	88	2	0.0385742	n/a	n/a	2	0	78	10	-0.0533002	0	1	0.113636	0.886364	0	0.975	0.025	1	0	1.02564	1
Hs	Macrolide	Tilmicosin	CLSI_2018	msrE	'antibiotic target protection'	'macrolide antibiotic; lincosamide antibiotic; streptogramin antibiotic; tetracycline antibiotic; oxazolidinone antibiotic; phenicol antibiotic; pleuromutilin antibiotic'	1	0.111111	10	80	2	88	2	0.0385742	n/a	n/a	2	0	78	10	-0.0533002	0	1	0.113636	0.886364	0	0.975	0.025	1	0	1.02564	1
All	Aminoglycoside	Spectinomycin	CLSI_2018	AAC(3)-IV	'antibiotic inactivation'	'aminoglycoside antibiotic'	1	0.343558	112	214	3	323	n/a	n/a	103.313	2.86e-24	3	0	211	112	-0.0697207	0	1	0.346749	0.653251	0	0.985981	0.0140187	1	0	1.01422	1
All	Aminoglycoside	Spectinomycin	CLSI_2018	APH(4)-Ia	'antibiotic inactivation'	'aminoglycoside antibiotic'	1	0.343558	112	214	3	323	n/a	n/a	103.313	2.86e-24	3	0	211	112	-0.0697207	0	1	0.346749	0.653251	0	0.985981	0.0140187	1	0	1.01422	1
All	Macrolide	Tulathromycin	CLSI_2018	ErmF	'antibiotic target alteration'	'macrolide antibiotic; lincosamide antibiotic; streptogramin antibiotic'	1	0.180982	59	267	12	314	n/a	n/a	31.1127	2.43e-08	12	0	255	59	-0.0918959	0	1	0.187898	0.812102	0	0.955056	0.0449438	1	0	1.04706	1
All	Aminoglycoside	Spectinomycin	CLSI_2018	APH(6)-Id	'antibiotic inactivation'	'aminoglycoside antibiotic'	1	0.343558	112	214	273	53	n/a	n/a	122.848	1.51e-28	186	87	28	25	-0.118889	0.318681	0.681319	0.471698	0.528302	0.776786	0.130841	0.869159	0.223214	0.893721	1.70599	0.514041
Hs	Aminoglycoside	Neomycin	Jenks natural breakpoint	AAC(3)-IV	'antibiotic inactivation'	'aminoglycoside antibiotic'	1	0.822222	74	16	3	87	n/a	n/a	71	3.57e-17	0	3	16	71	0.0863466	1	0	0.816092	0.183908	0.0405405	1	0	0.959459	n/a	0.959459	0
Hs	Aminoglycoside	Neomycin	Jenks natural breakpoint	aadA25	'antibiotic inactivation'	'aminoglycoside antibiotic'	1	0.822222	74	16	2	88	n/a	n/a	70.0541	5.77e-17	1	1	15	73	-0.127056	0.5	0.5	0.829545	0.170455	0.0135135	0.9375	0.0625	0.986486	0.216216	1.05225	0.682598
Hs	Aminoglycoside	Neomycin	Jenks natural breakpoint	ANT(2'')-Ia	'antibiotic inactivation'	'aminoglycoside antibiotic'	1	0.822222	74	16	2	88	n/a	n/a	70.0541	5.77e-17	1	1	15	73	-0.127056	0.5	0.5	0.829545	0.170455	0.0135135	0.9375	0.0625	0.986486	0.216216	1.05225	0.682598
Hs	Aminoglycoside	Neomycin	Jenks natural breakpoint	APH(3')-Ia	'antibiotic inactivation'	'aminoglycoside antibiotic'	1. 2.	0.822222	74	16	87	3	1	0.000976563	n/a	n/a	14	73	2	1	0.237453	0.83908	0.16092	0.333333	0.666667	0.986486	0.125	0.875	0.0135135	1.12741	0.108108	0.485014
Hs	Aminoglycoside	Neomycin	Jenks natural breakpoint	APH(3'')-Ib	'antibiotic inactivation'	'aminoglycoside antibiotic'	1. 2.	0.822222	74	16	87	3	1	0.000976563	n/a	n/a	14	73	2	1	0.237453	0.83908	0.16092	0.333333	0.666667	0.986486	0.125	0.875	0.0135135	1.12741	0.108108	0.485014
Hs	Aminoglycoside	Neomycin	Jenks natural breakpoint	APH(4)-Ia	'antibiotic inactivation'	'aminoglycoside antibiotic'	1	0.822222	74	16	3	87	n/a	n/a	71	3.57e-17	0	3	16	71	0.0863466	1	0	0.816092	0.183908	0.0405405	1	0	0.959459	n/a	0.959459	0
Hs	Aminoglycoside	Neomycin	Jenks natural breakpoint	APH(6)-Id	'antibiotic inactivation'	'aminoglycoside antibiotic'	1	0.822222	74	16	64	26	3	0.0212708	n/a	n/a	3	61	13	13	0.537179	0.953125	0.046875	0.5	0.5	0.824324	0.8125	0.1875	0.175676	4.3964	0.216216	0.322918
Hs	Beta-Lactam	Penicillin	CLSI_2018	OXA-2	'antibiotic inactivation'	'carbapenem; cephalosporin; penam'	1	0.0333333	3	87	2	88	2	1	n/a	n/a	2	0	85	3	-0.0279946	0	1	0.0340909	0.965909	0	0.977011	0.0229885	1	0	1.02353	1
Hs	Macrolide	Gamithromycin	CLSI_2018	Erm(42)	'antibiotic target alteration'	'macrolide antibiotic; lincosamide antibiotic; streptogramin antibiotic'	2. 1.	0.0444444	4	86	22	68	n/a	n/a	12.4615	0.000415418	22	0	64	4	-0.12267	0	1	0.0588235	0.941176	0	0.744186	0.255814	1	0	1.34375	1
Hs	Beta-Lactam	Penicillin	CLSI_2018	ROB-1	'antibiotic inactivation'	'cephalosporin; penam'	1	0.0333333	3	87	3	87	0	1	n/a	n/a	0	3	87	0	1	1	0	0	1	1	1	0	0	n/a	0	0
Hs	Sulfonamide	Sulphadimethoxine	Drug tested at 256 ug/mL	sul2	'antibiotic target replacement'	'sulfonamide antibiotic'	1. 2. 3.	0.433333	39	51	87	3	n/a	n/a	46.08	1.14e-11	49	38	2	1	0.0374737	0.436782	0.563218	0.333333	0.666667	0.974359	0.0392157	0.960784	0.025641	1.01413	0.653846	0.498246
Hs	Macrolide	Tulathromycin	CLSI_2018	Erm(42)	'antibiotic target alteration'	'macrolide antibiotic; lincosamide antibiotic; streptogramin antibiotic'	2. 1.	0.0444444	4	86	22	68	n/a	n/a	12.4615	0.000415418	22	0	64	4	-0.12267	0	1	0.0588235	0.941176	0	0.744186	0.255814	1	0	1.34375	1
Pm	Aminoglycoside	Gentamicin	CLSI_2018	APH(6)-Id	'antibiotic inactivation'	'aminoglycoside antibiotic'	1	0.0230769	3	127	118	12	n/a	n/a	113.034	2.12e-26	116	2	11	1	-0.127978	0.0169492	0.983051	0.0833333	0.916667	0.666667	0.0866142	0.913386	0.333333	0.729885	3.84848	0.539277
Hs	Tetracycline	Tetracycline	CLSI_2018	tet(D)	'antibiotic efflux'	'tetracycline antibiotic'	2	0.622222	56	34	25	65	n/a	n/a	17.4727	2.91e-05	12	13	22	43	-0.130758	0.52	0.48	0.661538	0.338462	0.232143	0.647059	0.352941	0.767857	0.657738	1.18669	0.552178
All	Macrolide	Gamithromycin	CLSI_2018	ErmF	'antibiotic target alteration'	'macrolide antibiotic; lincosamide antibiotic; streptogramin antibiotic'	1	0.423313	138	188	12	314	n/a	n/a	105.84	7.99e-25	12	0	176	138	-0.167489	0	1	0.43949	0.56051	0	0.93617	0.0638298	1	0	1.06818	1
Hs	Macrolide	Tilmicosin	CLSI_2018	Erm(42)	'antibiotic target alteration'	'macrolide antibiotic; lincosamide antibiotic; streptogramin antibiotic'	2. 1.	0.111111	10	80	22	68	n/a	n/a	4.5	0.0338949	22	0	58	10	-0.2011	0	1	0.147059	0.852941	0	0.725	0.275	1	0	1.37931	1
All	Macrolide	Tildipirosin	CLSI_2018	ErmF	'antibiotic target alteration'	'macrolide antibiotic; lincosamide antibiotic; streptogramin antibiotic'	1	0.518405	169	157	12	314	n/a	n/a	136.182	1.82e-31	12	0	145	169	-0.202824	0	1	0.538217	0.461783	0	0.923567	0.0764331	1	0	1.08276	1
Hs	Aminoglycoside	Spectinomycin	CLSI_2018	APH(6)-Id	'antibiotic inactivation'	'aminoglycoside antibiotic'	1	0.688889	62	28	64	26	11	0.83882	n/a	n/a	13	51	15	11	0.365964	0.796875	0.203125	0.423077	0.576923	0.822581	0.535714	0.464286	0.177419	1.77171	0.331183	0.42899
All	Macrolide	Tilmicosin	CLSI_2018	ErmF	'antibiotic target alteration'	'macrolide antibiotic; lincosamide antibiotic; streptogramin antibiotic'	1	0.54908	179	147	12	314	n/a	n/a	146.016	1.29e-33	12	0	135	179	-0.215722	0	1	0.570064	0.429936	0	0.918367	0.0816327	1	0	1.08889	1
Pm	Aminoglycoside	Spectinomycin	CLSI_2018	APH(3')-Ia	'antibiotic inactivation'	'aminoglycoside antibiotic'	1	0.238462	31	99	127	3	n/a	n/a	90.3529	1.99e-21	99	28	0	3	-0.27466	0.220472	0.779528	1	0	0.903226	0	1	0.0967742	0.903226	n/a	0.51272
Pm	Aminoglycoside	Spectinomycin	CLSI_2018	APH(3'')-Ib	'antibiotic inactivation'	'aminoglycoside antibiotic'	1. 2.	0.238462	31	99	127	3	n/a	n/a	90.3529	1.99e-21	99	28	0	3	-0.27466	0.220472	0.779528	1	0	0.903226	0	1	0.0967742	0.903226	n/a	0.51272
Hs	Pleuromutilin	Tiamulin	Jenks natural breakpoint	msrE	'antibiotic target protection'	'macrolide antibiotic; lincosamide antibiotic; streptogramin antibiotic; tetracycline antibiotic; oxazolidinone antibiotic; phenicol antibiotic; pleuromutilin antibiotic'	1	0	0	90	2	88	0	0.5	n/a	n/a	2	0	88	0	n/a	0	1	0	1	n/a	0.977778	0.0222222	n/a	n/a	n/a	n/a
Hs	Macrolide	Tildipirosin	CLSI_2018	Erm(42)	'antibiotic target alteration'	'macrolide antibiotic; lincosamide antibiotic; streptogramin antibiotic'	2. 1.	0.144444	13	77	22	68	n/a	n/a	2.31429	0.12819	22	0	55	13	-0.233713	0	1	0.191176	0.808824	0	0.714286	0.285714	1	0	1.4	1
Hs	Macrolide	Tildipirosin	CLSI_2018	ErmF	'antibiotic target alteration'	'macrolide antibiotic; lincosamide antibiotic; streptogramin antibiotic'	1	0.144444	13	77	12	78	n/a	n/a	0.04	0.841481	12	0	65	13	-0.161165	0	1	0.166667	0.833333	0	0.844156	0.155844	1	0	1.18462	1
Hs	Macrolide	Tildipirosin	CLSI_2018	mphE	'antibiotic inactivation'	'macrolide antibiotic'	1	0.144444	13	77	2	88	2	0.00738525	n/a	n/a	2	0	75	13	-0.0619441	0	1	0.147727	0.852273	0	0.974026	0.025974	1	0	1.02667	1
Hs	Macrolide	Tildipirosin	CLSI_2018	msrE	'antibiotic target protection'	'macrolide antibiotic; lincosamide antibiotic; streptogramin antibiotic; tetracycline antibiotic; oxazolidinone antibiotic; phenicol antibiotic; pleuromutilin antibiotic'	1	0.144444	13	77	2	88	2	0.00738525	n/a	n/a	2	0	75	13	-0.0619441	0	1	0.147727	0.852273	0	0.974026	0.025974	1	0	1.02667	1
Hs	Aminoglycoside	Spectinomycin	CLSI_2018	AAC(3)-IV	'antibiotic inactivation'	'aminoglycoside antibiotic'	1	0.688889	62	28	3	87	n/a	n/a	53.5538	2.52e-13	3	0	25	62	-0.276324	0	1	0.712644	0.287356	0	0.892857	0.107143	1	0	1.12	1
Hs	Macrolide	Tilmicosin	CLSI_2018	ErmF	'antibiotic target alteration'	'macrolide antibiotic; lincosamide antibiotic; streptogramin antibiotic'	1	0.111111	10	80	12	78	10	0.831812	n/a	n/a	12	0	68	10	-0.138675	0	1	0.128205	0.871795	0	0.85	0.15	1	0	1.17647	1
Hs	Aminoglycoside	Spectinomycin	CLSI_2018	APH(4)-Ia	'antibiotic inactivation'	'aminoglycoside antibiotic'	1	0.688889	62	28	3	87	n/a	n/a	53.5538	2.52e-13	3	0	25	62	-0.276324	0	1	0.712644	0.287356	0	0.892857	0.107143	1	0	1.12	1
All	Tetracycline	Tetracycline	CLSI_2018	tet(D)	'antibiotic efflux'	'tetracycline antibiotic'	2	0.858896	280	46	25	301	n/a	n/a	233.065	1.28e-52	12	13	34	267	-0.280551	0.52	0.48	0.887043	0.112957	0.0464286	0.73913	0.26087	0.953571	0.177976	1.29013	0.703298
Hs	Sulfonamide	Trimethoprin-sulfameth	Drug tested at 2 ug/mL	sul2	'antibiotic target replacement'	'sulfonamide antibiotic'	1. 2. 3.	0.222222	20	70	87	3	n/a	n/a	67	2.72e-16	67	20	3	0	0.0992583	0.229885	0.770115	0	1	1	0.0428571	0.957143	0	1.04478	0	0.494525
Pm	Aminoglycoside	Spectinomycin	CLSI_2018	APH(6)-Id	'antibiotic inactivation'	'aminoglycoside antibiotic'	1	0.238462	31	99	118	12	n/a	n/a	68.1892	1.49e-16	99	19	0	12	-0.569884	0.161017	0.838983	1	0	0.612903	0	1	0.387097	0.612903	n/a	0.56089
Hs	Macrolide	Tulathromycin	CLSI_2018	ErmF	'antibiotic target alteration'	'macrolide antibiotic; lincosamide antibiotic; streptogramin antibiotic'	1	0.0444444	4	86	12	78	4	0.0768127	n/a	n/a	12	0	74	4	-0.084591	0	1	0.0512821	0.948718	0	0.860465	0.139535	1	0	1.16216	1
Hs	Macrolide	Tulathromycin	CLSI_2018	mphE	'antibiotic inactivation'	'macrolide antibiotic'	1	0.0444444	4	86	2	88	2	0.6875	n/a	n/a	2	0	84	4	-0.0325128	0	1	0.0454545	0.954545	0	0.976744	0.0232558	1	0	1.02381	1
Hs	Macrolide	Tulathromycin	CLSI_2018	msrE	'antibiotic target protection'	'macrolide antibiotic; lincosamide antibiotic; streptogramin antibiotic; tetracycline antibiotic; oxazolidinone antibiotic; phenicol antibiotic; pleuromutilin antibiotic'	1	0.0444444	4	86	2	88	2	0.6875	n/a	n/a	2	0	84	4	-0.0325128	0	1	0.0454545	0.954545	0	0.976744	0.0232558	1	0	1.02381	1
Hs	Macrolide	Tylosin	Jenks natural breakpoint	Erm(42)	'antibiotic target alteration'	'macrolide antibiotic; lincosamide antibiotic; streptogramin antibiotic'	2. 1.	0.0888889	8	82	22	68	n/a	n/a	6.53333	0.0105871	22	0	60	8	-0.177662	0	1	0.117647	0.882353	0	0.731707	0.268293	1	0	1.36667	1
Hs	Macrolide	Tylosin	Jenks natural breakpoint	ErmF	'antibiotic target alteration'	'macrolide antibiotic; lincosamide antibiotic; streptogramin antibiotic'	1	0.0888889	8	82	12	78	8	0.503445	n/a	n/a	12	0	70	8	-0.122513	0	1	0.102564	0.897436	0	0.853659	0.146341	1	0	1.17143	1
Hs	Macrolide	Tylosin	Jenks natural breakpoint	mphE	'antibiotic inactivation'	'macrolide antibiotic'	1	0.0888889	8	82	2	88	2	0.109375	n/a	n/a	2	0	80	8	-0.0470882	0	1	0.0909091	0.909091	0	0.97561	0.0243902	1	0	1.025	1
Hs	Macrolide	Tylosin	Jenks natural breakpoint	msrE	'antibiotic target protection'	'macrolide antibiotic; lincosamide antibiotic; streptogramin antibiotic; tetracycline antibiotic; oxazolidinone antibiotic; phenicol antibiotic; pleuromutilin antibiotic'	1	0.0888889	8	82	2	88	2	0.109375	n/a	n/a	2	0	80	8	-0.0470882	0	1	0.0909091	0.909091	0	0.97561	0.0243902	1	0	1.025	1
