# Supplementary material for: Antimicrobial Resistance Genes in Respiratory Bacteria from Weaned Dairy Heifers
Source: Pathogens. 2024 Apr 3;13(4):300. doi: 10.3390/pathogens13040300 (PMC11053459; doi:10.3390/pathogens13040300)
Supplement: Supplementary file 1 [file pathogens-13-00300-s001.zip › Table S3_ QC metrics.xlsx]

## Sheet: checkM
Isolate_ID	QC_Status	Mosdepth_mean_coverage	'marker lineage'	'# genomes'	'# markers'	'# marker sets'	'0'	'1'	'2'	'3'	'4'	'5+'	'Completeness'	'Contamination'	'GC'	'GC std'	'Genome size'	'# ambiguous bases'	'# scaffolds'	'# contigs'	'Longest scaffold'	'Longest contig'	'N50 (scaffolds)'	'N50 (contigs)'	'Mean scaffold length'	'Mean contig length'	'Coding density'	'Translation table'	'# predicted genes'
1	FAIL	6.71	'f__Pasteurellaceae'	82	770	440	447	313	10	0	0	0	42.0764	1.22549	0.399035	0.0332944	902560	0	926	926	7617	7617	1128	1128	974.687	974.687	0.872482	11	1646
2	FAIL	8.13	'f__Pasteurellaceae'	83	762	437	411	345	6	0	0	0	42.1911	0.722843	0.376947	0.0279897	1039825	0	176	176	38981	38981	9992	9992	5908.1	5908.1	0.892069	11	1118
3	FAIL	8.22	'f__Pasteurellaceae'	82	770	440	173	594	3	0	0	0	77.4956	0.5	0.405942	0.0254799	1787624	0	219	219	43815	43815	11822	11822	8162.67	8162.67	0.897363	11	1802
4	FAIL	8.3	'f__Pasteurellaceae'	83	766	439	200	555	11	0	0	0	71.8052	1.64762	0.412306	0.0305376	1959291	0	258	258	55932	55932	11678	11678	7594.15	7594.15	0.892304	11	2184
5	FAIL	9.13	'f__Pasteurellaceae'	82	770	440	25	735	10	0	0	0	95.6932	1.04339	0.403911	0.0219072	2258825	0	166	166	92075	92075	21858	21858	13607.4	13607.4	0.895597	11	2223
6	FAIL	9.82	'f__Pasteurellaceae'	82	770	440	5	757	7	1	0	0	99.0909	2.04545	0.403783	0.0311426	2320467	0	162	162	114637	114637	25414	25414	14323.9	14323.9	0.894421	11	2270
7	FAIL	9.93	'f__Pasteurellaceae'	83	762	437	2	755	5	0	0	0	99.8398	0.64836	0.373034	0.0268454	2152996	0	161	161	63141	63141	21787	21787	13372.6	13372.6	0.894448	11	2063
8	FAIL	10.88	'k__Bacteria'	5449	104	58	90	14	0	0	0	0	17.2414	0	0.412861	0.0339972	436142	0	118	118	43648	43648	6193	6193	3696.12	3696.12	0.87856	11	519
9	FAIL	11.05	'root'	5656	56	24	56	0	0	0	0	0	0	0	0.430759	0.0469227	17244	0	20	20	6429	6429	3276	3276	862.2	862.2	0.59209	11	31
10	FAIL	12.24	'f__Pasteurellaceae'	83	767	440	5	759	3	0	0	0	99.4697	0.568182	0.410928	0.0316663	2643885	0	241	241	94649	94649	28341	28341	10970.5	10970.5	0.889887	11	2791
11	FAIL	12.58	'f__Pasteurellaceae'	83	762	437	3	757	2	0	0	0	99.7254	0.228833	0.373192	0.0344471	2189349	0	133	133	168024	168024	37723	37723	16461.3	16461.3	0.893501	11	2092
12	FAIL	14.24	'f__Pasteurellaceae'	82	770	440	3	767	0	0	0	0	99.5455	0	0.403451	0.0272382	2339934	0	39	39	525803	525803	170744	170744	59998.3	59998.3	0.894379	11	2193
13	FAIL	14.85	'f__Pasteurellaceae'	82	770	440	3	764	3	0	0	0	99.5455	0.366162	0.40371	0.03233	2349073	0	102	102	183543	183543	57967	57967	23030.1	23030.1	0.892851	11	2225
14	FAIL	14.94	'f__Pasteurellaceae'	82	770	440	3	765	2	0	0	0	99.5455	0.454545	0.403229	0.0347506	2421594	0	76	76	137658	137658	82812	82812	31863.1	31863.1	0.893594	11	2318
15	FAIL	15.73	'f__Pasteurellaceae'	82	770	440	3	763	4	0	0	0	99.5455	0.492424	0.403413	0.0204337	2342663	0	97	97	320366	320366	71349	71349	24151.2	24151.2	0.89267	11	2220
16	FAIL	15.82	'f__Pasteurellaceae'	83	762	437	3	749	10	0	0	0	99.7635	1.2643	0.372742	0.031167	2206864	0	243	243	134335	134335	22076	22076	9081.74	9081.74	0.892298	11	2175
17	FAIL	16.35	'f__Pasteurellaceae'	83	766	439	4	755	7	0	0	0	99.5539	1.32878	0.410083	0.0283484	2617086	0	233	233	83807	83807	23166	23166	11232.1	11232.1	0.893084	11	2798
18	FAIL	16.87	'f__Pasteurellaceae'	82	770	440	3	760	7	0	0	0	99.5455	1.30682	0.402532	0.0256605	2423136	0	187	187	95271	95271	24997	24997	12957.9	12957.9	0.892923	11	2395
19	FAIL	17.5	'f__Pasteurellaceae'	83	762	437	3	753	6	0	0	0	99.611	0.570002	0.372236	0.0299221	2169026	0	215	215	69724	69724	21287	21287	10088.5	10088.5	0.892481	11	2109
20	FAIL	19.37	'f__Pasteurellaceae'	83	767	440	2	755	9	1	0	0	99.8106	0.99443	0.410799	0.030134	2596674	0	269	269	89136	89136	22830	22830	9653.06	9653.06	0.892913	11	2758
21	FAIL	21.11	'f__Pasteurellaceae'	83	767	440	2	762	3	0	0	0	99.8106	0.454545	0.411099	0.0285749	2670458	0	342	342	65013	65013	23903	23903	7808.36	7808.36	0.888939	11	2884
22	FAIL	23.98	'k__Bacteria'	5449	104	58	0	5	92	6	1	0	100	100.627	0.406829	0.0346808	4762682	0	1072	1072	274082	274082	13448	13448	4442.8	4442.8	0.892909	11	5441
23	FAIL	31.45	'f__Pasteurellaceae'	83	762	437	220	542	0	0	0	0	69.8627	0	0.370072	0.00724882	1358780	0	10	10	325376	325376	133034	133034	135878	135878	0.897551	11	1260
24	FAIL	63.04	'f__Pasteurellaceae'	83	766	439	255	511	0	0	0	0	66.6667	0	0.412807	0.00789075	1439676	0	12	12	291560	291560	111154	111154	119973	119973	0.903026	11	1401
25	FAIL	78.61	'root'	5656	56	24	0	0	56	0	0	0	100	100	0.427911	0.047271	4630058	0	198	198	526029	526029	69738	69738	23384.1	23384.1	0.887688	11	4566
26	FAIL	94.01	'k__Bacteria'	5449	104	58	0	36	67	1	0	0	100	57.5235	0.420654	0.0526486	3581701	0	714	714	303137	303137	49633	49633	5016.39	5016.39	0.890173	11	3948
27	FAIL	101.96	'f__Pasteurellaceae'	83	767	440	188	579	0	0	0	0	75.1742	0	0.412407	0.00732239	1746833	0	19	19	148919	148919	94634	94634	91938.6	91938.6	0.900561	11	1694
28	FAIL	139.36	'k__Bacteria'	5449	104	58	67	37	0	0	0	0	34.4828	0	0.412912	0.00714754	752201	0	6	6	149901	149901	140112	140112	125367	125367	0.899104	11	726
29	FAIL	140.12	'k__Bacteria'	5449	104	58	73	31	0	0	0	0	44.8276	0	0.398456	0.00506263	857465	0	4	4	363615	363615	273871	273871	214366	214366	0.901021	11	768
30	FAIL	156.6	'k__Bacteria'	5449	104	58	0	16	87	1	0	0	100	83.8558	0.407736	0.0327716	4490134	0	814	814	382514	382514	24605	24605	5516.14	5516.14	0.893964	11	4932
31	FAIL	168.87	'k__Bacteria'	5449	104	58	0	43	59	2	0	0	100	44.0125	0.4054	0.0355503	3637118	0	757	757	260733	260733	59630	59630	4804.65	4804.65	0.890821	11	4081
32	FAIL	205.18	'f__Pasteurellaceae'	83	762	437	11	670	31	48	2	0	98.5336	17.7722	0.374229	0.032725	2921800	0	1673	1673	51323	51323	5542	5542	1746.44	1746.44	0.883254	11	3879
33	FAIL	225.19	'f__Pasteurellaceae'	83	766	439	367	399	0	0	0	0	53.227	0	0.412945	0.00634197	1099984	0	9	9	178910	178910	152842	152842	122220	122220	0.90576	11	1037
34	FAIL	308.14	'f__Pasteurellaceae'	83	767	440	271	496	0	0	0	0	66.4773	0	0.412124	0.00755203	1576886	0	20	20	148966	148966	87555	87555	78844.3	78844.3	0.900768	11	1547
35	FAIL	384.83	'f__Pasteurellaceae'	83	767	440	452	315	0	0	0	0	42.0455	0	0.410737	0.00635633	1051400	0	10	10	149906	149906	106706	106706	105140	105140	0.897463	11	1043
36	PASS	21.52	'f__Pasteurellaceae'	83	762	437	2	757	3	0	0	0	99.8398	0.0988142	0.372997	0.0344476	2209554	0	168	168	142867	142867	58162	58162	13152.1	13152.1	0.892296	11	2094
37	PASS	22.33	'f__Pasteurellaceae'	82	770	440	3	760	7	0	0	0	99.5455	1.22727	0.40299	0.0229148	2534065	0	173	173	97557	97557	31807	31807	14647.8	14647.8	0.894994	11	2541
38	PASS	23.96	'f__Pasteurellaceae'	83	762	437	2	759	1	0	0	0	99.8398	0.228833	0.372211	0.0326864	2160288	0	120	120	160115	160115	45919	45919	18002.4	18002.4	0.892967	11	2021
39	PASS	24.17	'f__Pasteurellaceae'	83	762	437	3	752	7	0	0	0	99.611	1.24125	0.373979	0.0329835	2345278	0	262	262	64007	64007	30949	30949	8951.44	8951.44	0.892066	11	2360
40	PASS	24.28	'f__Pasteurellaceae'	83	762	437	2	758	1	1	0	0	99.8398	0.686499	0.373821	0.0382318	2337337	0	177	177	182020	182020	60798	60798	13205.3	13205.3	0.891731	11	2285
41	PASS	25.26	'f__Pasteurellaceae'	83	762	437	2	759	1	0	0	0	99.8398	0.228833	0.372697	0.0385471	2160739	0	90	90	485799	485799	79486	79486	24008.2	24008.2	0.892657	11	2004
42	PASS	25.64	'f__Pasteurellaceae'	83	762	437	2	758	1	1	0	0	99.8398	0.686499	0.374256	0.0376449	2385657	0	179	179	197666	197666	73243	73243	13327.7	13327.7	0.891725	11	2371
43	PASS	25.83	'f__Pasteurellaceae'	83	762	437	2	760	0	0	0	0	99.8398	0	0.372162	0.0412644	2159397	0	67	67	487467	487467	80632	80632	32229.8	32229.8	0.893665	11	1985
44	PASS	28.77	'f__Pasteurellaceae'	83	762	437	2	760	0	0	0	0	99.8398	0	0.372749	0.0369971	2194588	0	82	82	176173	176173	89478	89478	26763.3	26763.3	0.894586	11	2042
45	PASS	30.2	'f__Pasteurellaceae'	82	770	440	3	766	1	0	0	0	99.5455	0.227273	0.403678	0.0388252	2340195	0	34	34	525968	525968	177573	177573	68829.3	68829.3	0.894646	11	2179
46	PASS	30.62	'f__Pasteurellaceae'	83	767	440	2	764	1	0	0	0	99.8106	0.0757576	0.410963	0.0311283	2658420	0	194	194	141500	141500	56823	56823	13703.2	13703.2	0.89161	11	2767
47	PASS	32.07	'f__Pasteurellaceae'	83	762	437	2	760	0	0	0	0	99.8398	0	0.372225	0.0412736	2161837	0	65	65	255052	255052	92308	92308	33259	33259	0.893477	11	1986
48	PASS	33.14	'f__Pasteurellaceae'	82	770	440	3	767	0	0	0	0	99.5455	0	0.403714	0.0390439	2346599	0	37	37	526022	526022	187344	187344	63421.6	63421.6	0.894301	11	2195
49	PASS	34.14	'f__Pasteurellaceae'	83	762	437	2	760	0	0	0	0	99.8398	0	0.372746	0.0394104	2195652	0	87	87	317888	317888	79501	79501	25237.4	25237.4	0.894087	11	2049
50	PASS	36.43	'f__Pasteurellaceae'	83	766	439	2	762	2	0	0	0	99.8102	0.455581	0.409934	0.0309391	2647114	0	171	171	180802	180802	73954	73954	15480.2	15480.2	0.891914	11	2775
51	PASS	37.12	'f__Pasteurellaceae'	83	762	437	2	760	0	0	0	0	99.8398	0	0.372715	0.03903	2196752	0	80	80	487430	487430	92955	92955	27459.4	27459.4	0.893779	11	2046
52	PASS	39.78	'f__Pasteurellaceae'	83	766	439	2	762	2	0	0	0	99.8102	0.455581	0.409827	0.0296726	2645647	0	164	164	187290	187290	74336	74336	16132	16132	0.892064	11	2761
53	PASS	39.91	'f__Pasteurellaceae'	83	762	437	2	760	0	0	0	0	99.8398	0	0.372246	0.0406586	2161349	0	64	64	281121	281121	80644	80644	33771.1	33771.1	0.893212	11	1984
54	PASS	40.56	'f__Pasteurellaceae'	83	762	437	2	760	0	0	0	0	99.8398	0	0.372836	0.0386265	2203131	0	104	104	485852	485852	78921	78921	21184	21184	0.893311	11	2060
55	PASS	40.69	'f__Pasteurellaceae'	83	762	437	2	760	0	0	0	0	99.8398	0	0.372747	0.0397355	2197296	0	86	86	485766	485766	92822	92822	25550	25550	0.893429	11	2047
56	PASS	42.81	'f__Pasteurellaceae'	83	762	437	2	758	2	0	0	0	99.8398	0.457666	0.37435	0.0363869	2320029	0	160	160	394797	394797	64805	64805	14500.2	14500.2	0.894461	11	2235
57	PASS	43.38	'f__Pasteurellaceae'	82	770	440	3	766	1	0	0	0	99.5455	0.227273	0.403169	0.0331503	2493806	0	45	45	275677	275677	141263	141263	55417.9	55417.9	0.89489	11	2387
58	PASS	45.99	'f__Pasteurellaceae'	83	767	440	2	765	0	0	0	0	99.8106	0	0.410991	0.0294423	2682090	0	214	214	141078	141078	58821	58821	12533.1	12533.1	0.891099	11	2826
59	PASS	46.15	'f__Pasteurellaceae'	82	770	440	3	766	1	0	0	0	99.5455	0.227273	0.402533	0.038954	2466573	0	88	88	266273	266273	142547	142547	28029.2	28029.2	0.894399	11	2393
60	PASS	46.66	'f__Pasteurellaceae'	83	762	437	2	760	0	0	0	0	99.8398	0	0.372248	0.0397785	2161539	0	67	67	342781	342781	106100	106100	32261.8	32261.8	0.893589	11	1988
61	PASS	47.98	'f__Pasteurellaceae'	83	762	437	2	760	0	0	0	0	99.8398	0	0.372742	0.0398496	2195916	0	84	84	286952	286952	88923	88923	26141.9	26141.9	0.894461	11	2055
62	PASS	48.18	'f__Pasteurellaceae'	82	770	440	3	767	0	0	0	0	99.5455	0	0.403709	0.0393126	2346376	0	36	36	526022	526022	187224	187224	65177.1	65177.1	0.893987	11	2193
63	PASS	48.6	'f__Pasteurellaceae'	83	767	440	2	765	0	0	0	0	99.8106	0	0.410814	0.0329018	2600924	0	169	169	149973	149973	69642	69642	15390.1	15390.1	0.892577	11	2680
64	PASS	48.69	'f__Pasteurellaceae'	83	762	437	2	760	0	0	0	0	99.8398	0	0.372257	0.0400508	2160636	0	79	79	297574	297574	92307	92307	27349.8	27349.8	0.893288	11	1987
65	PASS	48.75	'f__Pasteurellaceae'	83	762	437	2	760	0	0	0	0	99.8398	0	0.373013	0.0410762	2186332	0	90	90	253432	253432	80673	80673	24292.6	24292.6	0.894022	11	2029
66	PASS	50.98	'f__Pasteurellaceae'	82	770	440	3	767	0	0	0	0	99.5455	0	0.403682	0.0375259	2346012	0	43	43	526017	526017	170792	170792	54558.4	54558.4	0.894298	11	2195
67	PASS	51.48	'f__Pasteurellaceae'	83	762	437	2	760	0	0	0	0	99.8398	0	0.372192	0.0395491	2161231	0	83	83	485767	485767	67612	67612	26038.9	26038.9	0.893202	11	1994
68	PASS	52.33	'f__Pasteurellaceae'	83	767	440	2	763	2	0	0	0	99.8106	0.30303	0.410966	0.0314379	2685527	0	219	219	149023	149023	56847	56847	12262.7	12262.7	0.89007	11	2821
69	PASS	52.97	'f__Pasteurellaceae'	83	762	437	2	760	0	0	0	0	99.8398	0	0.372144	0.0291921	2150461	0	41	41	485789	485789	90283	90283	52450.3	52450.3	0.897582	11	1975
70	PASS	53.06	'f__Pasteurellaceae'	83	762	437	2	758	1	1	0	0	99.8398	0.686499	0.374318	0.0395347	2390357	0	154	154	318722	318722	101204	101204	15521.8	15521.8	0.892055	11	2373
71	PASS	54.52	'f__Pasteurellaceae'	83	762	437	2	760	0	0	0	0	99.8398	0	0.372617	0.0320839	2256082	0	156	156	245488	245488	74145	74145	14462.1	14462.1	0.894921	11	2178
72	PASS	55.03	'f__Pasteurellaceae'	83	762	437	2	758	1	1	0	0	99.8398	0.686499	0.373874	0.0399146	2337955	0	166	166	245316	245316	79640	79640	14084.1	14084.1	0.891521	11	2278
73	PASS	55.38	'f__Pasteurellaceae'	83	767	440	2	765	0	0	0	0	99.8106	0	0.411167	0.0318432	2595684	0	227	227	138692	138692	50592	50592	11434.7	11434.7	0.890753	11	2708
74	PASS	55.75	'f__Pasteurellaceae'	83	762	437	2	760	0	0	0	0	99.8398	0	0.372235	0.0393847	2161084	0	66	66	342787	342787	80664	80664	32743.7	32743.7	0.894037	11	1988
75	PASS	55.86	'f__Pasteurellaceae'	83	762	437	2	760	0	0	0	0	99.8398	0	0.372583	0.0407602	2157887	0	76	76	487461	487461	76700	76700	28393.2	28393.2	0.893589	11	1997
76	PASS	57.08	'f__Pasteurellaceae'	83	762	437	2	760	0	0	0	0	99.8398	0	0.372774	0.0394542	2197813	0	88	88	487443	487443	79498	79498	24975.1	24975.1	0.893399	11	2044
77	PASS	57.54	'f__Pasteurellaceae'	82	770	440	3	757	10	0	0	0	99.5455	1.39015	0.405073	0.0458847	2379314	0	119	119	526088	526088	120912	120912	19994.2	19994.2	0.892718	11	2264
78	PASS	58.17	'f__Pasteurellaceae'	83	767	440	2	764	1	0	0	0	99.8106	0.227273	0.410954	0.0312544	2614276	0	174	174	140448	140448	51474	51474	15024.6	15024.6	0.889922	11	2693
79	PASS	58.86	'f__Pasteurellaceae'	82	770	440	4	766	0	0	0	0	99.3182	0	0.403674	0.0398598	2345772	0	38	38	507166	507166	175728	175728	61730.8	61730.8	0.894407	11	2195
80	PASS	59.37	'f__Pasteurellaceae'	83	767	440	2	765	0	0	0	0	99.8106	0	0.410636	0.0256204	2534276	0	168	168	148902	148902	63696	63696	15085	15085	0.892715	11	2593
81	PASS	59.42	'f__Pasteurellaceae'	82	770	440	3	765	2	0	0	0	99.5455	0.454545	0.403909	0.0392854	2350481	0	38	38	526053	526053	170935	170935	61854.8	61854.8	0.892938	11	2194
82	PASS	59.61	'f__Pasteurellaceae'	83	762	437	2	759	1	0	0	0	99.8398	0.228833	0.373108	0.0392648	2198818	0	98	98	485814	485814	79473	79473	22436.9	22436.9	0.893058	11	2064
83	PASS	59.7	'f__Pasteurellaceae'	82	770	440	3	766	1	0	0	0	99.5455	0.227273	0.403741	0.0389198	2367671	0	35	35	526088	526088	174740	174740	67647.7	67647.7	0.894095	11	2221
84	PASS	59.73	'f__Pasteurellaceae'	83	766	439	2	762	2	0	0	0	99.8102	0.455581	0.40985	0.0297478	2645948	0	160	160	180844	180844	74543	74543	16537.2	16537.2	0.892056	11	2759
85	PASS	59.82	'f__Pasteurellaceae'	83	762	437	2	758	2	0	0	0	99.8398	0.305111	0.373626	0.0462138	2278881	0	139	139	296578	296578	66638	66638	16394.8	16394.8	0.894781	11	2184
86	PASS	60.98	'f__Pasteurellaceae'	82	770	440	3	767	0	0	0	0	99.5455	0	0.403272	0.0416793	2288514	0	36	36	526089	526089	174740	174740	63569.8	63569.8	0.894324	11	2115
87	PASS	61.26	'f__Pasteurellaceae'	82	770	440	3	766	1	0	0	0	99.5455	0.227273	0.403382	0.0385028	2384074	0	39	39	526064	526064	174716	174716	61130.1	61130.1	0.894012	11	2248
88	PASS	61.41	'f__Pasteurellaceae'	83	762	437	2	760	0	0	0	0	99.8398	0	0.372777	0.0403231	2195298	0	82	82	481637	481637	79505	79505	26771.9	26771.9	0.894147	11	2047
89	PASS	62.04	'f__Pasteurellaceae'	82	770	440	4	765	1	0	0	0	99.3182	0.227273	0.401786	0.0360707	2466810	0	46	46	260733	260733	100613	100613	53626.3	53626.3	0.894865	11	2377
90	PASS	62.17	'f__Pasteurellaceae'	82	770	440	3	767	0	0	0	0	99.5455	0	0.403818	0.0406608	2341256	0	36	36	381500	381500	141501	141501	65034.9	65034.9	0.893657	11	2190
91	PASS	62.3	'f__Pasteurellaceae'	82	770	440	3	767	0	0	0	0	99.5455	0	0.40367	0.0367502	2347419	0	33	33	526046	526046	187788	187788	71133.9	71133.9	0.893466	11	2191
92	PASS	62.63	'f__Pasteurellaceae'	83	762	437	2	760	0	0	0	0	99.8398	0	0.372272	0.0385276	2161338	0	74	74	342767	342767	82510	82510	29207.3	29207.3	0.893024	11	1990
93	PASS	62.99	'f__Pasteurellaceae'	83	762	437	2	758	1	1	0	0	99.8398	0.686499	0.37388	0.0403279	2339432	0	136	136	325377	325377	111038	111038	17201.7	17201.7	0.892539	11	2274
94	PASS	63.97	'f__Pasteurellaceae'	83	767	440	2	763	2	0	0	0	99.8106	0.30303	0.411142	0.031993	2631297	0	159	159	141482	141482	56847	56847	16549	16549	0.891666	11	2713
95	PASS	64.65	'f__Pasteurellaceae'	83	767	440	2	765	0	0	0	0	99.8106	0	0.41076	0.0301906	2674620	0	198	198	141524	141524	61180	61180	13508.2	13508.2	0.891625	11	2814
96	PASS	65.34	'f__Pasteurellaceae'	83	767	440	2	763	2	0	0	0	99.8106	0.30303	0.410796	0.0322064	2639992	0	228	228	141488	141488	51235	51235	11578.9	11578.9	0.890986	11	2749
97	PASS	65.47	'f__Pasteurellaceae'	83	762	437	2	760	0	0	0	0	99.8398	0	0.372204	0.0407645	2160667	0	77	77	485769	485769	80643	80643	28060.6	28060.6	0.893719	11	1992
98	PASS	66.09	'f__Pasteurellaceae'	82	770	440	4	764	2	0	0	0	99.3182	0.272727	0.403281	0.0403652	2459530	0	48	48	474246	474246	174884	174884	51240.2	51240.2	0.894531	11	2358
99	PASS	66.15	'f__Pasteurellaceae'	83	767	440	2	763	2	0	0	0	99.8106	0.30303	0.410941	0.033132	2671823	0	205	205	149133	149133	56811	56811	13033.3	13033.3	0.890908	11	2780
100	PASS	66.82	'f__Pasteurellaceae'	83	762	437	2	758	1	1	0	0	99.8398	0.686499	0.374134	0.0397468	2375170	0	196	196	245473	245473	62971	62971	12118.2	12118.2	0.891405	11	2354
101	PASS	67.3	'f__Pasteurellaceae'	83	762	437	2	760	0	0	0	0	99.8398	0	0.372229	0.039784	2161511	0	66	66	342889	342889	106099	106099	32750.2	32750.2	0.894208	11	1983
102	PASS	68.87	'f__Pasteurellaceae'	83	766	439	3	760	3	0	0	0	99.5824	0.683371	0.409689	0.0345227	2584912	0	130	130	261953	261953	111026	111026	19883.9	19883.9	0.890869	11	2647
103	PASS	70.19	'f__Pasteurellaceae'	82	770	440	3	765	2	0	0	0	99.5455	0.454545	0.403503	0.0377653	2468551	0	49	49	526057	526057	167511	167511	50378.6	50378.6	0.893071	11	2362
104	PASS	71.52	'f__Pasteurellaceae'	83	766	439	2	761	3	0	0	0	99.8102	0.512528	0.409932	0.0301256	2639829	0	180	180	152861	152861	64502	64502	14665.7	14665.7	0.892345	11	2755
105	PASS	71.79	'f__Pasteurellaceae'	83	762	437	2	760	0	0	0	0	99.8398	0	0.3722	0.0398226	2160983	0	71	71	529007	529007	67611	67611	30436.4	30436.4	0.89391	11	1989
106	PASS	71.84	'f__Pasteurellaceae'	82	770	440	3	766	1	0	0	0	99.5455	0.227273	0.403244	0.0376133	2416328	0	39	39	472918	472918	170871	170871	61957.1	61957.1	0.894999	11	2293
107	PASS	72.21	'f__Pasteurellaceae'	83	762	437	2	759	1	0	0	0	99.8398	0.228833	0.373153	0.039564	2199982	0	103	103	485839	485839	79465	79465	21359	21359	0.892574	11	2066
108	PASS	72.83	'f__Pasteurellaceae'	83	762	437	2	760	0	0	0	0	99.8398	0	0.372617	0.0406176	2159322	0	76	76	485814	485814	67930	67930	28412.1	28412.1	0.893328	11	1996
109	PASS	73.08	'f__Pasteurellaceae'	82	770	440	3	766	1	0	0	0	99.5455	0.227273	0.403731	0.0384856	2338395	0	35	35	526088	526088	174740	174740	66811.3	66811.3	0.893461	11	2178
110	PASS	73.08	'f__Pasteurellaceae'	82	770	440	3	766	1	0	0	0	99.5455	0.227273	0.40325	0.0433431	2453035	0	37	37	474292	474292	170895	170895	66298.2	66298.2	0.895134	11	2342
111	PASS	75.22	'f__Pasteurellaceae'	83	762	437	2	759	1	0	0	0	99.8398	0.228833	0.373077	0.0392311	2200841	0	101	101	340289	340289	79472	79472	21790.5	21790.5	0.893104	11	2068
112	PASS	75.45	'f__Pasteurellaceae'	82	770	440	3	765	2	0	0	0	99.5455	0.454545	0.403424	0.0461553	2434485	0	38	38	575016	575016	167516	167516	64065.4	64065.4	0.893992	11	2314
113	PASS	76.53	'f__Pasteurellaceae'	83	762	437	2	760	0	0	0	0	99.8398	0	0.372231	0.0443769	2159863	0	48	48	581082	581082	152344	152344	44997.1	44997.1	0.894439	11	1973
114	PASS	76.99	'f__Pasteurellaceae'	83	767	440	2	765	0	0	0	0	99.8106	0	0.410743	0.0313242	2650366	0	218	218	138687	138687	56820	56820	12157.6	12157.6	0.892288	11	2788
115	PASS	77.32	'f__Pasteurellaceae'	83	766	439	2	762	2	0	0	0	99.8102	0.455581	0.409857	0.0297135	2645822	0	157	157	180844	180844	73954	73954	16852.4	16852.4	0.891813	11	2754
116	PASS	77.41	'f__Pasteurellaceae'	83	762	437	2	760	0	0	0	0	99.8398	0	0.372341	0.0405851	2163365	0	67	67	267653	267653	81150	81150	32289	32289	0.893203	11	1989
117	PASS	77.63	'f__Pasteurellaceae'	83	762	437	2	760	0	0	0	0	99.8398	0	0.372176	0.0415993	2160940	0	68	68	485794	485794	85369	85369	31778.5	31778.5	0.894242	11	1989
118	PASS	79.71	'f__Pasteurellaceae'	83	767	440	2	764	1	0	0	0	99.8106	0.227273	0.410952	0.030658	2614138	0	166	166	139138	139138	56838	56838	15747.8	15747.8	0.890503	11	2696
119	PASS	80.77	'f__Pasteurellaceae'	83	767	440	2	765	0	0	0	0	99.8106	0	0.410642	0.029475	2641529	0	180	180	141524	141524	61178	61178	14675.2	14675.2	0.890881	11	2749
120	PASS	81.13	'f__Pasteurellaceae'	83	762	437	2	760	0	0	0	0	99.8398	0	0.372295	0.0419306	2162796	0	58	58	481634	481634	86652	86652	37289.6	37289.6	0.893596	11	1981
121	PASS	82	'f__Pasteurellaceae'	83	762	437	2	758	2	0	0	0	99.8398	0.305111	0.372843	0.0534563	2208491	0	79	79	343204	343204	115095	115095	27955.6	27955.6	0.894064	11	2038
122	PASS	82.82	'f__Pasteurellaceae'	83	762	437	2	760	0	0	0	0	99.8398	0	0.372775	0.0393627	2197701	0	87	87	485764	485764	92955	92955	25260.9	25260.9	0.893605	11	2047
123	PASS	83	'f__Pasteurellaceae'	83	762	437	2	758	2	0	0	0	99.8398	0.457666	0.373937	0.0395407	2334757	0	172	172	245488	245488	60816	60816	13574.2	13574.2	0.891632	11	2272
124	PASS	83.74	'f__Pasteurellaceae'	83	762	437	2	758	1	1	0	0	99.8398	0.686499	0.374257	0.0397894	2388460	0	186	186	262084	262084	63006	63006	12841.2	12841.2	0.891779	11	2374
125	PASS	83.94	'f__Pasteurellaceae'	82	770	440	3	766	1	0	0	0	99.5455	0.227273	0.403243	0.0370153	2417147	0	37	37	319257	319257	170871	170871	65328.3	65328.3	0.894849	11	2289
126	PASS	85.76	'f__Pasteurellaceae'	82	770	440	3	766	1	0	0	0	99.5455	0.227273	0.403818	0.0430892	2339452	0	40	40	526088	526088	174740	174740	58486.3	58486.3	0.892772	11	2180
127	PASS	86.37	'f__Pasteurellaceae'	83	762	437	2	760	0	0	0	0	99.8398	0	0.372762	0.0404844	2202392	0	98	98	478130	478130	80637	80637	22473.4	22473.4	0.893226	11	2066
128	PASS	86.48	'f__Pasteurellaceae'	83	762	437	2	758	1	1	0	0	99.8398	0.686499	0.374281	0.0386144	2386230	0	169	169	260524	260524	80510	80510	14119.7	14119.7	0.891798	11	2359
129	PASS	87.22	'f__Pasteurellaceae'	83	762	437	2	760	0	0	0	0	99.8398	0	0.372865	0.0380189	2198652	0	97	97	284670	284670	78930	78930	22666.5	22666.5	0.892718	11	2055
130	PASS	87.29	'f__Pasteurellaceae'	83	762	437	2	760	0	0	0	0	99.8398	0	0.37283	0.0424141	2198874	0	96	96	485778	485778	79429	79429	22904.9	22904.9	0.893706	11	2056
131	PASS	87.4	'f__Pasteurellaceae'	83	762	437	2	758	1	1	0	0	99.8398	0.686499	0.37404	0.0411832	2342876	0	166	166	262092	262092	90561	90561	14113.7	14113.7	0.891463	11	2283
132	PASS	87.66	'f__Pasteurellaceae'	83	762	437	2	760	0	0	0	0	99.8398	0	0.372321	0.036999	2160420	0	66	66	342832	342832	105730	105730	32733.6	32733.6	0.894484	11	1994
133	PASS	88.09	'f__Pasteurellaceae'	83	767	440	2	765	0	0	0	0	99.8106	0	0.410798	0.0277549	2555227	0	182	182	149345	149345	87469	87469	14039.7	14039.7	0.891421	11	2647
134	PASS	88.92	'f__Pasteurellaceae'	83	762	437	2	760	0	0	0	0	99.8398	0	0.372763	0.04158	2195904	0	74	74	316698	316698	80624	80624	29674.4	29674.4	0.894664	11	2042
135	PASS	89.18	'f__Pasteurellaceae'	83	767	440	2	765	0	0	0	0	99.8106	0	0.411049	0.0327243	2661188	0	209	209	139138	139138	48783	48783	12733	12733	0.889505	11	2781
136	PASS	89.68	'f__Pasteurellaceae'	83	762	437	2	760	0	0	0	0	99.8398	0	0.372232	0.0380943	2161136	0	74	74	485753	485753	76416	76416	29204.5	29204.5	0.893747	11	1992
137	PASS	89.72	'f__Pasteurellaceae'	83	762	437	2	758	2	0	0	0	99.8398	0.457666	0.374082	0.0408418	2348621	0	139	139	262095	262095	73253	73253	16896.6	16896.6	0.891687	11	2290
138	PASS	90.82	'f__Pasteurellaceae'	82	770	440	3	766	1	0	0	0	99.5455	0.227273	0.40297	0.0450695	2305083	0	34	34	526088	526088	174740	174740	67796.6	67796.6	0.892428	11	2130
139	PASS	90.86	'f__Pasteurellaceae'	82	770	440	4	765	1	0	0	0	99.4318	0.227273	0.403475	0.0296724	2333596	0	31	31	525937	525937	174740	174740	75277.3	75277.3	0.893868	11	2176
140	PASS	91.18	'f__Pasteurellaceae'	82	770	440	3	766	1	0	0	0	99.5455	0.227273	0.402111	0.0367225	2355370	0	34	34	573797	573797	141559	141559	69275.6	69275.6	0.89407	11	2211
141	PASS	93.86	'f__Pasteurellaceae'	83	766	439	2	762	2	0	0	0	99.8102	0.455581	0.409857	0.0286405	2644208	0	152	152	187316	187316	73955	73955	17396.1	17396.1	0.892495	11	2760
142	PASS	94.74	'f__Pasteurellaceae'	83	762	437	2	758	2	0	0	0	99.8398	0.457666	0.374074	0.0378175	2348195	0	134	134	175385	175385	63804	63804	17523.8	17523.8	0.891791	11	2280
143	PASS	95.36	'f__Pasteurellaceae'	82	770	440	3	766	1	0	0	0	99.5455	0.227273	0.403226	0.0440409	2417205	0	40	40	474268	474268	170871	170871	60430.1	60430.1	0.894782	11	2292
144	PASS	95.58	'f__Pasteurellaceae'	83	766	439	2	762	2	0	0	0	99.8102	0.455581	0.410056	0.0302429	2676885	0	175	175	261964	261964	72196	72196	15296.5	15296.5	0.892028	11	2813
145	PASS	95.79	'f__Pasteurellaceae'	82	770	440	3	766	1	0	0	0	99.5455	0.227273	0.403133	0.0379519	2501245	0	62	62	262737	262737	117916	117916	40342.7	40342.7	0.895282	11	2416
146	PASS	97.01	'f__Pasteurellaceae'	83	766	439	2	762	2	0	0	0	99.8102	0.455581	0.409972	0.0278359	2673548	0	162	162	155489	155489	72192	72192	16503.4	16503.4	0.892453	11	2806
147	PASS	97.14	'f__Pasteurellaceae'	82	770	440	3	767	0	0	0	0	99.5455	0	0.403578	0.0362501	2454464	0	44	44	526029	526029	170787	170787	55783.3	55783.3	0.895048	11	2354
148	PASS	98.93	'f__Pasteurellaceae'	82	770	440	3	766	1	0	0	0	99.5455	0.227273	0.403279	0.0420556	2388541	0	41	41	381506	381506	174740	174740	58257.1	58257.1	0.894233	11	2247
149	PASS	98.93	'f__Pasteurellaceae'	83	762	437	2	760	0	0	0	0	99.8398	0	0.372752	0.0431043	2197242	0	70	70	487437	487437	107235	107235	31389.2	31389.2	0.893479	11	2029
150	PASS	100.1	'f__Pasteurellaceae'	82	770	440	3	766	1	0	0	0	99.5455	0.227273	0.403307	0.034452	2454827	0	42	42	526088	526088	174740	174740	58448.3	58448.3	0.89473	11	2353
151	PASS	100.37	'f__Pasteurellaceae'	83	767	440	2	765	0	0	0	0	99.8106	0	0.410816	0.0293904	2635403	0	220	220	141066	141066	56811	56811	11979.1	11979.1	0.890756	11	2753
152	PASS	100.45	'f__Pasteurellaceae'	82	770	440	3	766	1	0	0	0	99.5455	0.227273	0.403033	0.032894	2522909	0	63	63	313203	313203	171189	171189	40046.2	40046.2	0.895394	11	2448
153	PASS	101.31	'f__Pasteurellaceae'	83	762	437	2	758	2	0	0	0	99.8398	0.457666	0.373967	0.039717	2345193	0	145	145	245486	245486	62985	62985	16173.7	16173.7	0.891601	11	2280
154	PASS	101.62	'f__Pasteurellaceae'	83	766	439	2	761	3	0	0	0	99.8102	0.683371	0.410478	0.0299782	2688602	0	147	147	208115	208115	87667	87667	18289.8	18289.8	0.892272	11	2814
155	PASS	105.01	'f__Pasteurellaceae'	83	767	440	2	764	1	0	0	0	99.8106	0.0757576	0.410653	0.0309712	2614886	0	172	172	149979	149979	61178	61178	15202.8	15202.8	0.891408	11	2716
156	PASS	105.07	'f__Pasteurellaceae'	82	770	440	3	767	0	0	0	0	99.5455	0	0.40323	0.0332024	2337733	0	37	37	526017	526017	187392	187392	63182	63182	0.894405	11	2184
157	PASS	105.87	'f__Pasteurellaceae'	82	770	440	3	766	1	0	0	0	99.5455	0.227273	0.403782	0.0446606	2336450	0	38	38	526064	526064	173292	173292	61485.5	61485.5	0.893972	11	2182
158	PASS	105.97	'f__Pasteurellaceae'	83	762	437	2	760	0	0	0	0	99.8398	0	0.372816	0.0395763	2196333	0	69	69	485806	485806	106119	106119	31830.9	31830.9	0.893903	11	2039
159	PASS	106.06	'f__Pasteurellaceae'	83	767	440	2	765	0	0	0	0	99.8106	0	0.410872	0.0282133	2552054	0	209	209	148860	148860	69564	69564	12210.8	12210.8	0.891023	11	2632
160	PASS	106.75	'f__Pasteurellaceae'	83	767	440	2	765	0	0	0	0	99.8106	0	0.410823	0.0294285	2686561	0	195	195	141524	141524	62141	62141	13777.2	13777.2	0.891017	11	2826
161	PASS	106.98	'f__Pasteurellaceae'	83	762	437	2	760	0	0	0	0	99.8398	0	0.37228	0.0410361	2158043	0	63	63	485793	485793	105651	105651	34254.7	34254.7	0.892879	11	1979
162	PASS	107.78	'f__Pasteurellaceae'	83	762	437	2	760	0	0	0	0	99.8398	0	0.372723	0.0409116	2194617	0	85	85	293365	293365	79498	79498	25819	25819	0.893961	11	2040
163	PASS	108.74	'f__Pasteurellaceae'	82	770	440	3	766	1	0	0	0	99.5455	0.227273	0.403187	0.0368119	2400357	0	48	48	514207	514207	170787	170787	50007.4	50007.4	0.894886	11	2281
164	PASS	109.32	'f__Pasteurellaceae'	83	762	437	2	759	1	0	0	0	99.8398	0.228833	0.37448	0.0387645	2321107	0	135	135	296790	296790	66636	66636	17193.4	17193.4	0.895028	11	2230
165	PASS	110.19	'f__Pasteurellaceae'	82	770	440	3	767	0	0	0	0	99.5455	0	0.403849	0.0368463	2407826	0	41	41	526017	526017	175600	175600	58727.5	58727.5	0.895184	11	2293
166	PASS	111.33	'f__Pasteurellaceae'	83	766	439	2	762	2	0	0	0	99.8102	0.455581	0.409789	0.0301244	2645003	0	148	148	180844	180844	74543	74543	17871.6	17871.6	0.892068	11	2761
167	PASS	112.45	'f__Pasteurellaceae'	83	762	437	2	758	2	0	0	0	99.8398	0.457666	0.374055	0.0393739	2347609	0	142	142	245487	245487	62998	62998	16532.5	16532.5	0.892061	11	2291
168	PASS	112.92	'f__Pasteurellaceae'	83	762	437	2	758	1	1	0	0	99.8398	0.686499	0.373852	0.0393383	2337886	0	161	161	239157	239157	73239	73239	14521	14521	0.891842	11	2279
169	PASS	113.07	'f__Pasteurellaceae'	82	770	440	3	766	1	0	0	0	99.5455	0.227273	0.403152	0.0326867	2492822	0	47	47	318085	318085	170922	170922	53038.8	53038.8	0.895602	11	2391
170	PASS	113.29	'f__Pasteurellaceae'	83	766	439	2	762	2	0	0	0	99.8102	0.455581	0.409875	0.0310185	2646083	0	161	161	180844	180844	73954	73954	16435.3	16435.3	0.891853	11	2759
171	PASS	115.06	'f__Pasteurellaceae'	83	767	440	2	765	0	0	0	0	99.8106	0	0.41071	0.0314604	2651798	0	195	195	141501	141501	62141	62141	13599	13599	0.892063	11	2783
172	PASS	115.08	'f__Pasteurellaceae'	82	770	440	3	766	1	0	0	0	99.5455	0.227273	0.40178	0.0361036	2438566	0	59	59	526034	526034	127183	127183	41331.6	41331.6	0.892864	11	2316
173	PASS	115.11	'f__Pasteurellaceae'	83	766	439	3	760	3	0	0	0	99.5824	0.683371	0.409676	0.0352141	2585066	0	133	133	230174	230174	111026	111026	19436.6	19436.6	0.890758	11	2643
174	PASS	115.97	'f__Pasteurellaceae'	83	766	439	2	762	2	0	0	0	99.8102	0.455581	0.409979	0.0338131	2666591	0	174	174	187207	187207	76351	76351	15325.2	15325.2	0.890575	11	2786
175	PASS	116.06	'f__Pasteurellaceae'	83	762	437	2	760	0	0	0	0	99.8398	0	0.372737	0.0412465	2196840	0	74	74	578815	578815	89525	89525	29687	29687	0.894066	11	2045
176	PASS	116.99	'f__Pasteurellaceae'	82	770	440	3	766	1	0	0	0	99.5455	0.227273	0.403783	0.0391028	2336686	0	33	33	526060	526060	174716	174716	70808.7	70808.7	0.89392	11	2182
177	PASS	117.29	'f__Pasteurellaceae'	82	770	440	3	766	1	0	0	0	99.5455	0.227273	0.403798	0.039137	2335926	0	33	33	526064	526064	174717	174717	70785.6	70785.6	0.89392	11	2179
178	PASS	117.76	'f__Pasteurellaceae'	82	770	440	3	766	1	0	0	0	99.5455	0.227273	0.403807	0.0382545	2338307	0	36	36	526043	526043	174716	174716	64953	64953	0.893263	11	2183
179	PASS	118.13	'f__Pasteurellaceae'	83	766	439	2	762	2	0	0	0	99.8102	0.455581	0.409984	0.0344077	2668451	0	152	152	180992	180992	74543	74543	17555.6	17555.6	0.890438	11	2783
180	PASS	118.27	'f__Pasteurellaceae'	83	767	440	2	765	0	0	0	0	99.8106	0	0.410672	0.0318076	2616911	0	176	176	141617	141617	63347	63347	14868.8	14868.8	0.891644	11	2722
181	PASS	118.56	'f__Pasteurellaceae'	83	767	440	2	765	0	0	0	0	99.8106	0	0.411111	0.0333616	2671054	0	271	271	140395	140395	48783	48783	9856.29	9856.29	0.88765	11	2813
182	PASS	119.12	'f__Pasteurellaceae'	82	770	440	3	766	1	0	0	0	99.5455	0.227273	0.402941	0.0309459	2423153	0	44	44	526064	526064	170834	170834	55071.7	55071.7	0.894903	11	2307
183	PASS	119.5	'f__Pasteurellaceae'	83	767	440	2	763	2	0	0	0	99.8106	0.30303	0.411277	0.0325919	2670113	0	207	207	149812	149812	56847	56847	12899.1	12899.1	0.891915	11	2803
184	PASS	119.66	'f__Pasteurellaceae'	82	770	440	3	767	0	0	0	0	99.5455	0	0.403709	0.0418107	2348679	0	42	42	400084	400084	130247	130247	55920.9	55920.9	0.893436	11	2194
185	PASS	120.17	'f__Pasteurellaceae'	82	770	440	3	766	1	0	0	0	99.5455	0.227273	0.403455	0.0376326	2351436	0	36	36	526098	526098	170922	170922	65317.7	65317.7	0.893896	11	2193
186	PASS	120.66	'f__Pasteurellaceae'	82	770	440	3	766	1	0	0	0	99.5455	0.227273	0.403362	0.040673	2423314	0	52	52	342895	342895	126002	126002	46602.2	46602.2	0.89479	11	2304
187	PASS	120.68	'f__Pasteurellaceae'	83	766	439	2	762	2	0	0	0	99.8102	0.455581	0.409994	0.0349667	2672576	0	218	218	187211	187211	74519	74519	12259.5	12259.5	0.889135	11	2801
188	PASS	121.06	'f__Pasteurellaceae'	83	767	440	2	765	0	0	0	0	99.8106	0	0.410991	0.0309428	2592744	0	204	204	141446	141446	55380	55380	12709.5	12709.5	0.892425	11	2689
189	PASS	122.03	'f__Pasteurellaceae'	83	767	440	2	764	1	0	0	0	99.8106	0.0757576	0.41081	0.0310596	2659234	0	191	191	149806	149806	61178	61178	13922.7	13922.7	0.891503	11	2774
190	PASS	122.11	'f__Pasteurellaceae'	82	770	440	3	766	1	0	0	0	99.5455	0.227273	0.403797	0.0446562	2336600	0	38	38	526064	526064	174716	174716	61489.5	61489.5	0.893795	11	2181
191	PASS	122.2	'f__Pasteurellaceae'	83	767	440	2	764	1	0	0	0	99.8106	0.0757576	0.410581	0.0305336	2679998	0	224	224	149806	149806	61178	61178	11964.3	11964.3	0.890923	11	2831
192	PASS	122.33	'f__Pasteurellaceae'	83	766	439	2	761	3	0	0	0	99.8102	0.683371	0.410301	0.030359	2686218	0	143	143	232221	232221	87667	87667	18784.7	18784.7	0.891337	11	2797
193	PASS	122.85	'f__Pasteurellaceae'	82	770	440	3	767	0	0	0	0	99.5455	0	0.403727	0.0432211	2346510	0	42	42	526032	526032	175612	175612	55869.3	55869.3	0.894002	11	2196
194	PASS	123.47	'f__Pasteurellaceae'	83	767	440	2	764	1	0	0	0	99.8106	0.227273	0.41029	0.0297715	2641164	0	226	226	141943	141943	51217	51217	11686.6	11686.6	0.890318	11	2747
195	PASS	124.17	'f__Pasteurellaceae'	82	770	440	3	766	1	0	0	0	99.5455	0.227273	0.403685	0.0454637	2377016	0	35	35	526064	526064	174716	174716	67914.7	67914.7	0.895401	11	2237
196	PASS	126.31	'f__Pasteurellaceae'	83	767	440	2	765	0	0	0	0	99.8106	0	0.410779	0.0316123	2634754	0	201	201	149849	149849	61178	61178	13108.2	13108.2	0.889744	11	2739
197	PASS	130.08	'f__Pasteurellaceae'	82	770	440	3	767	0	0	0	0	99.5455	0	0.403466	0.035633	2339888	0	38	38	526057	526057	170829	170829	61576	61576	0.894498	11	2188
198	PASS	130.4	'f__Pasteurellaceae'	83	766	439	2	761	3	0	0	0	99.8102	0.683371	0.410498	0.0288524	2686276	0	154	154	168517	168517	74307	74307	17443.4	17443.4	0.892113	11	2804
199	PASS	130.43	'f__Pasteurellaceae'	82	770	440	3	766	1	0	0	0	99.5455	0.227273	0.402044	0.037722	2395392	0	49	49	509263	509263	127192	127192	48885.6	48885.6	0.893522	11	2252
200	PASS	130.94	'f__Pasteurellaceae'	83	762	437	2	759	1	0	0	0	99.8398	0.228833	0.373111	0.0395871	2198267	0	93	93	485786	485786	79467	79467	23637.3	23637.3	0.892982	11	2063
201	PASS	131.05	'f__Pasteurellaceae'	83	762	437	2	760	0	0	0	0	99.8398	0	0.372929	0.0410679	2184944	0	97	97	253425	253425	79422	79422	22525.2	22525.2	0.894351	11	2038
202	PASS	132.21	'f__Pasteurellaceae'	82	770	440	3	766	1	0	0	0	99.5455	0.227273	0.403686	0.0387993	2340447	0	36	36	525944	525944	177827	177827	65012.4	65012.4	0.89409	11	2179
203	PASS	133.1	'f__Pasteurellaceae'	82	770	440	3	766	1	0	0	0	99.5455	0.227273	0.40203	0.0328469	2420503	0	45	45	263165	263165	170825	170825	53789	53789	0.894467	11	2300
204	PASS	133.14	'f__Pasteurellaceae'	83	762	437	2	760	0	0	0	0	99.8398	0	0.372785	0.0400537	2196827	0	87	87	321119	321119	67135	67135	25250.9	25250.9	0.893953	11	2048
205	PASS	133.55	'f__Pasteurellaceae'	82	770	440	3	766	1	0	0	0	99.5455	0.227273	0.403056	0.0356532	2500655	0	49	49	275679	275679	170922	170922	51033.8	51033.8	0.894818	11	2404
206	PASS	135.05	'f__Pasteurellaceae'	82	770	440	3	766	1	0	0	0	99.5455	0.227273	0.403107	0.0410251	2430654	0	52	52	514112	514112	123336	123336	46743.3	46743.3	0.895174	11	2332
207	PASS	135.34	'f__Pasteurellaceae'	83	766	439	2	761	3	0	0	0	99.8102	0.683371	0.410501	0.0299174	2686226	0	156	156	168517	168517	74307	74307	17219.4	17219.4	0.892097	11	2811
208	PASS	135.83	'f__Pasteurellaceae'	83	762	437	2	760	0	0	0	0	99.8398	0	0.372849	0.0407935	2201168	0	91	91	485803	485803	79454	79454	24188.7	24188.7	0.893805	11	2054
209	PASS	136.08	'f__Pasteurellaceae'	82	770	440	3	766	1	0	0	0	99.5455	0.227273	0.403664	0.0455616	2340763	0	33	33	526088	526088	174740	174740	70932.2	70932.2	0.893991	11	2177
210	PASS	136.13	'f__Pasteurellaceae'	83	762	437	2	760	0	0	0	0	99.8398	0	0.37287	0.0406598	2200710	0	85	85	479099	479099	90104	90104	25890.7	25890.7	0.893449	11	2053
211	PASS	138.23	'f__Pasteurellaceae'	83	766	439	2	761	3	0	0	0	99.8102	0.683371	0.410328	0.0300159	2688896	0	149	149	330605	330605	78739	78739	18046.3	18046.3	0.891197	11	2803
212	PASS	138.36	'f__Pasteurellaceae'	83	762	437	2	758	2	0	0	0	99.8398	0.457666	0.37401	0.0435831	2347322	0	136	136	245488	245488	63007	63007	17259.7	17259.7	0.891991	11	2288
213	PASS	139.35	'f__Pasteurellaceae'	82	770	440	3	767	0	0	0	0	99.5455	0	0.403516	0.0381485	2339464	0	38	38	526033	526033	175612	175612	61564.8	61564.8	0.894722	11	2189
214	PASS	139.42	'f__Pasteurellaceae'	82	770	440	3	766	1	0	0	0	99.5455	0.227273	0.403798	0.0382405	2336341	0	35	35	526088	526088	172962	172962	66752.6	66752.6	0.894183	11	2181
215	PASS	139.83	'f__Pasteurellaceae'	82	770	440	3	766	1	0	0	0	99.5455	0.227273	0.403465	0.0290322	2335848	0	36	36	526050	526050	174704	174704	64884.7	64884.7	0.893243	11	2180
216	PASS	140.84	'f__Pasteurellaceae'	83	762	437	2	760	0	0	0	0	99.8398	0	0.372582	0.0311768	2256998	0	123	123	325376	325376	110042	110042	18349.6	18349.6	0.895783	11	2179
217	PASS	140.97	'f__Pasteurellaceae'	82	770	440	3	766	1	0	0	0	99.5455	0.227273	0.402639	0.0292577	2304391	0	32	32	526085	526085	174740	174740	72012.2	72012.2	0.89198	11	2132
218	PASS	141.1	'f__Pasteurellaceae'	83	766	439	2	761	3	0	0	0	99.8102	0.683371	0.410426	0.0320439	2688719	0	151	151	208116	208116	87667	87667	17806.1	17806.1	0.892048	11	2816
219	PASS	141.45	'f__Pasteurellaceae'	83	766	439	2	762	2	0	0	0	99.8102	0.455581	0.409874	0.0290684	2644480	0	153	153	180802	180802	73954	73954	17284.2	17284.2	0.892355	11	2759
220	PASS	141.52	'f__Pasteurellaceae'	83	762	437	2	760	0	0	0	0	99.8398	0	0.372971	0.0418626	2185006	0	96	96	485797	485797	76374	76374	22760.5	22760.5	0.894582	11	2039
221	PASS	142.72	'f__Pasteurellaceae'	83	762	437	2	760	0	0	0	0	99.8398	0	0.372742	0.0406324	2196115	0	79	79	271837	271837	80627	80627	27798.9	27798.9	0.894336	11	2047
222	PASS	142.81	'f__Pasteurellaceae'	83	766	439	2	762	2	0	0	0	99.8102	0.455581	0.409697	0.0296044	2618279	0	155	155	330618	330618	80839	80839	16892.1	16892.1	0.892997	11	2727
223	PASS	143.68	'f__Pasteurellaceae'	83	766	439	2	761	3	0	0	0	99.8102	0.683371	0.410437	0.0306236	2689502	0	150	150	208116	208116	89157	89157	17930	17930	0.891686	11	2809
224	PASS	144.19	'f__Pasteurellaceae'	83	766	439	2	761	3	0	0	0	99.8102	0.683371	0.410484	0.0307345	2686758	0	165	165	168517	168517	74916	74916	16283.4	16283.4	0.892247	11	2816
225	PASS	144.71	'f__Pasteurellaceae'	82	770	440	3	765	2	0	0	0	99.5455	0.454545	0.403447	0.0391389	2469375	0	51	51	270917	270917	154932	154932	48419.1	48419.1	0.893706	11	2361
226	PASS	145.28	'f__Pasteurellaceae'	82	770	440	3	767	0	0	0	0	99.5455	0	0.403472	0.0367115	2338737	0	34	34	526037	526037	187187	187187	68786.4	68786.4	0.894675	11	2186
227	PASS	145.83	'f__Pasteurellaceae'	82	770	440	3	766	1	0	0	0	99.5455	0.227273	0.403433	0.0376214	2420545	0	38	38	526064	526064	174860	174860	63698.6	63698.6	0.894589	11	2301
228	PASS	145.9	'f__Pasteurellaceae'	83	767	440	2	765	0	0	0	0	99.8106	0	0.410555	0.0324828	2596938	0	167	167	149991	149991	69666	69666	15550.5	15550.5	0.892372	11	2677
229	PASS	146.89	'f__Pasteurellaceae'	82	770	440	3	766	1	0	0	0	99.5455	0.227273	0.402709	0.0337639	2371781	0	44	44	412026	412026	170825	170825	53904.1	53904.1	0.894647	11	2242
230	PASS	150.07	'f__Pasteurellaceae'	82	770	440	3	766	1	0	0	0	99.5455	0.227273	0.403781	0.0442114	2338203	0	36	36	526088	526088	174740	174740	64950.1	64950.1	0.893147	11	2179
231	PASS	150.31	'f__Pasteurellaceae'	83	766	439	2	762	2	0	0	0	99.8102	0.455581	0.40987	0.0293592	2645939	0	156	156	180844	180844	73954	73954	16961.1	16961.1	0.892096	11	2756
232	PASS	152.07	'f__Pasteurellaceae'	83	767	440	2	765	0	0	0	0	99.8106	0	0.41069	0.0320504	2630188	0	201	201	149973	149973	63786	63786	13085.5	13085.5	0.892069	11	2737
233	PASS	152.73	'f__Pasteurellaceae'	82	770	440	3	765	2	0	0	0	99.5455	0.454545	0.403898	0.0459175	2349841	0	38	38	526057	526057	167510	167510	61837.9	61837.9	0.893005	11	2193
234	PASS	153.55	'f__Pasteurellaceae'	83	767	440	2	765	0	0	0	0	99.8106	0	0.410656	0.0295445	2644610	0	224	224	149979	149979	62117	62117	11806.3	11806.3	0.890689	11	2770
235	PASS	153.81	'f__Pasteurellaceae'	82	770	440	3	766	1	0	0	0	99.5455	0.227273	0.403455	0.0296731	2338883	0	29	29	526088	526088	174740	174740	80651.1	80651.1	0.89473	11	2180
236	PASS	158.66	'f__Pasteurellaceae'	83	766	439	3	760	3	0	0	0	99.5824	0.683371	0.409645	0.0343694	2587115	0	126	126	330576	330576	120798	120798	20532.7	20532.7	0.8907	11	2649
237	PASS	159.1	'f__Pasteurellaceae'	83	767	440	2	764	1	0	0	0	99.8106	0.0757576	0.410561	0.0298762	2679688	0	227	227	141524	141524	56847	56847	11804.8	11804.8	0.890848	11	2831
238	PASS	160.26	'f__Pasteurellaceae'	82	770	440	3	766	1	0	0	0	99.5455	0.227273	0.40324	0.037042	2418017	0	41	41	275665	275665	170871	170871	58976	58976	0.89446	11	2291
239	PASS	160.93	'f__Pasteurellaceae'	83	762	437	2	760	0	0	0	0	99.8398	0	0.372569	0.0434949	2158178	0	64	64	485764	485764	77035	77035	33721.5	33721.5	0.893691	11	1993
240	PASS	162.36	'f__Pasteurellaceae'	83	767	440	2	765	0	0	0	0	99.8106	0	0.410723	0.0269463	2531833	0	171	171	149339	149339	63696	63696	14806	14806	0.892775	11	2591
241	PASS	162.91	'f__Pasteurellaceae'	83	762	437	2	758	2	0	0	0	99.8398	0.305111	0.373932	0.0468075	2307249	0	127	127	400050	400050	68833	68833	18167.3	18167.3	0.894193	11	2229
242	PASS	164.22	'f__Pasteurellaceae'	83	766	439	3	760	3	0	0	0	99.5824	0.683371	0.409687	0.0339417	2587332	0	125	125	261984	261984	120798	120798	20698.7	20698.7	0.890423	11	2645
243	PASS	164.74	'f__Pasteurellaceae'	82	770	440	3	766	1	0	0	0	99.5455	0.227273	0.403696	0.037624	2342236	0	36	36	526088	526088	170922	170922	65062.1	65062.1	0.893655	11	2180
244	PASS	166.02	'f__Pasteurellaceae'	82	770	440	3	767	0	0	0	0	99.5455	0	0.403699	0.0390807	2347254	0	37	37	525922	525922	175608	175608	63439.3	63439.3	0.893771	11	2196
245	PASS	166.78	'f__Pasteurellaceae'	83	767	440	2	765	0	0	0	0	99.8106	0	0.410668	0.0294619	2590456	0	149	149	141524	141524	62141	62141	17385.6	17385.6	0.892656	11	2665
246	PASS	167.67	'f__Pasteurellaceae'	82	770	440	3	766	1	0	0	0	99.5455	0.227273	0.403192	0.0425597	2418117	0	42	42	275700	275700	170895	170895	57574.2	57574.2	0.894171	11	2288
247	PASS	169.33	'f__Pasteurellaceae'	82	770	440	3	765	2	0	0	0	99.5455	0.454545	0.403534	0.0464551	2433198	0	47	47	526033	526033	167492	167492	51770.2	51770.2	0.89325	11	2315
248	PASS	169.75	'f__Pasteurellaceae'	82	770	440	3	766	1	0	0	0	99.5455	0.227273	0.403805	0.038244	2338781	0	36	36	526088	526088	174740	174740	64966.1	64966.1	0.892992	11	2178
249	PASS	170.48	'f__Pasteurellaceae'	82	770	440	3	767	0	0	0	0	99.5455	0	0.402697	0.0388592	2307278	0	40	40	468336	468336	141501	141501	57681.9	57681.9	0.894222	11	2139
250	PASS	170.53	'f__Pasteurellaceae'	82	770	440	3	767	0	0	0	0	99.5455	0	0.403162	0.0290049	2335877	0	32	32	526053	526053	185018	185018	72996.2	72996.2	0.895078	11	2180
251	PASS	171.55	'f__Pasteurellaceae'	83	762	437	2	758	2	0	0	0	99.8398	0.457666	0.374052	0.039886	2347160	0	134	134	325192	325192	80486	80486	17516.1	17516.1	0.892617	11	2288
252	PASS	171.94	'f__Pasteurellaceae'	83	762	437	2	760	0	0	0	0	99.8398	0	0.372214	0.0410574	2160881	0	66	66	563301	563301	80620	80620	32740.6	32740.6	0.894069	11	1985
253	PASS	172.81	'f__Pasteurellaceae'	82	770	440	3	766	1	0	0	0	99.5455	0.227273	0.402594	0.0398495	2384923	0	46	46	304501	304501	174884	174884	51846.2	51846.2	0.894241	11	2249
254	PASS	173.11	'f__Pasteurellaceae'	83	766	439	3	760	3	0	0	0	99.5824	0.683371	0.409867	0.0366878	2641067	0	156	156	175329	175329	78738	78738	16929.9	16929.9	0.890616	11	2741
255	PASS	174.13	'f__Pasteurellaceae'	82	770	440	3	767	0	0	0	0	99.5455	0	0.402245	0.0365689	2354966	0	34	34	381495	381495	186320	186320	69263.7	69263.7	0.893834	11	2217
256	PASS	174.58	'f__Pasteurellaceae'	83	762	437	2	760	0	0	0	0	99.8398	0	0.372651	0.0419583	2160768	0	77	77	485856	485856	74838	74838	28061.9	28061.9	0.893001	11	2002
257	PASS	174.95	'f__Pasteurellaceae'	82	770	440	3	766	1	0	0	0	99.5455	0.227273	0.403778	0.0397712	2337117	0	32	32	526100	526100	234905	234905	73034.9	73034.9	0.893512	11	2179
258	PASS	176.5	'f__Pasteurellaceae'	82	770	440	3	766	1	0	0	0	99.5455	0.227273	0.403135	0.0356985	2429847	0	47	47	514096	514096	116966	116966	51698.9	51698.9	0.895189	11	2324
259	PASS	177.74	'f__Pasteurellaceae'	82	770	440	3	767	0	0	0	0	99.5455	0	0.403648	0.0347492	2347670	0	38	38	466374	466374	170828	170828	61780.8	61780.8	0.893026	11	2192
260	PASS	177.74	'f__Pasteurellaceae'	83	767	440	2	765	0	0	0	0	99.8106	0	0.410684	0.0320298	2629866	0	202	202	149973	149973	63786	63786	13019.1	13019.1	0.891917	11	2737
261	PASS	178.19	'f__Pasteurellaceae'	82	770	440	3	766	1	0	0	0	99.5455	0.227273	0.403235	0.0376364	2417993	0	38	38	474390	474390	170895	170895	63631.4	63631.4	0.894784	11	2291
262	PASS	179.13	'f__Pasteurellaceae'	83	762	437	2	760	0	0	0	0	99.8398	0	0.372266	0.042944	2162692	0	76	76	481617	481617	80645	80645	28456.5	28456.5	0.893025	11	1999
263	PASS	179.35	'f__Pasteurellaceae'	83	766	439	2	762	2	0	0	0	99.8102	0.455581	0.409703	0.0289895	2618470	0	159	159	168517	168517	74035	74035	16468.4	16468.4	0.893291	11	2724
264	PASS	181.39	'f__Pasteurellaceae'	83	767	440	2	765	0	0	0	0	99.8106	0	0.410976	0.0280316	2593041	0	200	200	141337	141337	76535	76535	12965.2	12965.2	0.891611	11	2718
265	PASS	181.68	'f__Pasteurellaceae'	82	770	440	3	766	1	0	0	0	99.5455	0.227273	0.403806	0.0382868	2336163	0	36	36	526064	526064	172938	172938	64893.4	64893.4	0.894352	11	2183
266	PASS	182.27	'f__Pasteurellaceae'	82	770	440	3	766	1	0	0	0	99.5455	0.227273	0.403782	0.0442418	2338203	0	36	36	526088	526088	174740	174740	64950.1	64950.1	0.893147	11	2179
267	PASS	183.4	'f__Pasteurellaceae'	82	770	440	3	766	1	0	0	0	99.5455	0.227273	0.402047	0.0323956	2419699	0	61	61	526090	526090	141559	141559	39667.2	39667.2	0.892411	11	2305
268	PASS	185.18	'f__Pasteurellaceae'	83	767	440	2	765	0	0	0	0	99.8106	0	0.410872	0.0279063	2552430	0	191	191	141312	141312	85148	85148	13363.5	13363.5	0.891495	11	2638
269	PASS	185.57	'f__Pasteurellaceae'	83	766	439	2	762	2	0	0	0	99.8102	0.455581	0.410029	0.0339896	2667377	0	175	175	187302	187302	74519	74519	15242.2	15242.2	0.890177	11	2786
270	PASS	185.81	'f__Pasteurellaceae'	82	770	440	3	766	1	0	0	0	99.5455	0.227273	0.403245	0.0376136	2417349	0	37	37	474268	474268	170871	170871	65333.8	65333.8	0.895045	11	2292
271	PASS	186.04	'f__Pasteurellaceae'	83	762	437	2	760	0	0	0	0	99.8398	0	0.372269	0.0406296	2159958	0	83	83	481620	481620	76376	76376	26023.6	26023.6	0.893366	11	1983
272	PASS	187.13	'f__Pasteurellaceae'	83	762	437	2	760	0	0	0	0	99.8398	0	0.373132	0.0401368	2193910	0	85	85	485803	485803	67467	67467	25810.7	25810.7	0.89381	11	2050
273	PASS	190.79	'f__Pasteurellaceae'	83	762	437	2	760	0	0	0	0	99.8398	0	0.3719	0.0339456	2158887	0	55	55	491343	491343	104608	104608	39252.5	39252.5	0.89744	11	1979
274	PASS	190.81	'f__Pasteurellaceae'	82	770	440	3	766	1	0	0	0	99.5455	0.227273	0.403079	0.0399864	2294173	0	32	32	526089	526089	242886	242886	71692.9	71692.9	0.894519	11	2115
275	PASS	191.23	'f__Pasteurellaceae'	83	767	440	3	764	0	0	0	0	99.5833	0	0.411047	0.0326836	2666366	0	231	231	139136	139136	48782	48782	11542.7	11542.7	0.888646	11	2793
276	PASS	191.68	'f__Pasteurellaceae'	82	770	440	3	766	1	0	0	0	99.5455	0.227273	0.403681	0.0486039	2340711	0	37	37	383577	383577	170898	170898	63262.5	63262.5	0.894252	11	2183
277	PASS	193.75	'f__Pasteurellaceae'	82	770	440	3	767	0	0	0	0	99.5455	0	0.402723	0.0411606	2307407	0	43	43	273879	273879	141381	141381	53660.6	53660.6	0.894142	11	2138
278	PASS	195.46	'f__Pasteurellaceae'	83	762	437	2	758	1	1	0	0	99.8398	0.686499	0.374305	0.0409696	2390602	0	154	154	318723	318723	101204	101204	15523.4	15523.4	0.892083	11	2372
279	PASS	196.47	'f__Pasteurellaceae'	83	766	439	3	760	3	0	0	0	99.5824	0.683371	0.409865	0.0379369	2641703	0	160	160	207114	207114	99261	99261	16510.6	16510.6	0.89052	11	2733
280	PASS	197.75	'f__Pasteurellaceae'	82	770	440	3	767	0	0	0	0	99.5455	0	0.401954	0.0349429	2362985	0	39	39	305664	305664	170756	170756	60589.4	60589.4	0.893986	11	2214
281	PASS	198.15	'f__Pasteurellaceae'	83	767	440	2	765	0	0	0	0	99.8106	0	0.411186	0.0308623	2671795	0	275	275	139333	139333	48783	48783	9715.62	9715.62	0.887936	11	2816
282	PASS	198.32	'f__Pasteurellaceae'	83	766	439	3	760	3	0	0	0	99.5824	0.683371	0.409688	0.0341172	2584419	0	125	125	261960	261960	111026	111026	20675.4	20675.4	0.890729	11	2642
283	PASS	199.54	'f__Pasteurellaceae'	83	767	440	2	765	0	0	0	0	99.8106	0	0.411101	0.0348497	2622886	0	186	186	140632	140632	56854	56854	14101.5	14101.5	0.889091	11	2717
284	PASS	201.45	'f__Pasteurellaceae'	83	766	439	2	762	2	0	0	0	99.8102	0.455581	0.409781	0.0321547	2631196	0	148	148	330668	330668	74543	74543	17778.4	17778.4	0.893705	11	2740
285	PASS	204.03	'f__Pasteurellaceae'	82	770	440	3	766	1	0	0	0	99.5455	0.227273	0.403215	0.0369102	2418290	0	40	40	275694	275694	170895	170895	60457.2	60457.2	0.894469	11	2289
286	PASS	204.66	'f__Pasteurellaceae'	83	766	439	2	762	2	0	0	0	99.8102	0.455581	0.409852	0.0292759	2640937	0	157	157	155489	155489	64514	64514	16821.3	16821.3	0.892445	11	2752
287	PASS	207.02	'f__Pasteurellaceae'	82	770	440	3	766	1	0	0	0	99.5455	0.227273	0.402524	0.0354635	2451859	0	55	55	302486	302486	146980	146980	44579.3	44579.3	0.894084	11	2345
288	PASS	207.46	'f__Pasteurellaceae'	83	767	440	2	765	0	0	0	0	99.8106	0	0.411119	0.0343689	2663903	0	218	218	149973	149973	62117	62117	12219.7	12219.7	0.892708	11	2801
289	PASS	210.89	'f__Pasteurellaceae'	83	762	437	3	759	0	0	0	0	99.7254	0	0.372823	0.0402416	2200009	0	84	84	485774	485774	79454	79454	26190.6	26190.6	0.893869	11	2045
290	PASS	210.93	'f__Pasteurellaceae'	82	770	440	3	766	1	0	0	0	99.5455	0.227273	0.40349	0.0329027	2335671	0	36	36	525913	525913	174716	174716	64879.8	64879.8	0.893791	11	2181
291	PASS	213.48	'f__Pasteurellaceae'	82	770	440	3	766	1	0	0	0	99.5455	0.227273	0.403265	0.0403354	2429761	0	67	67	443800	443800	170871	170871	36265.1	36265.1	0.894669	11	2330
292	PASS	214.42	'f__Pasteurellaceae'	83	766	439	2	762	2	0	0	0	99.8102	0.455581	0.409856	0.0305902	2641703	0	169	169	187271	187271	74519	74519	15631.4	15631.4	0.89216	11	2758
293	PASS	215.86	'f__Pasteurellaceae'	83	762	437	2	760	0	0	0	0	99.8398	0	0.372738	0.0419451	2193866	0	74	74	322058	322058	80627	80627	29646.8	29646.8	0.894653	11	2041
294	PASS	216.42	'f__Pasteurellaceae'	83	767	440	2	765	0	0	0	0	99.8106	0	0.4107	0.0322203	2629724	0	198	198	149973	149973	69639	69639	13281.4	13281.4	0.892183	11	2738
295	PASS	218.05	'f__Pasteurellaceae'	83	767	440	2	765	0	0	0	0	99.8106	0	0.410658	0.0320369	2632855	0	191	191	149930	149930	63696	63696	13784.6	13784.6	0.891767	11	2741
296	PASS	218.26	'f__Pasteurellaceae'	83	767	440	2	765	0	0	0	0	99.8106	0	0.41063	0.0301469	2590815	0	148	148	141524	141524	69595	69595	17505.5	17505.5	0.89243	11	2666
297	PASS	220.92	'f__Pasteurellaceae'	83	767	440	2	765	0	0	0	0	99.8106	0	0.410711	0.031212	2645961	0	206	206	149912	149912	62117	62117	12844.5	12844.5	0.892489	11	2772
298	PASS	232.96	'f__Pasteurellaceae'	83	762	437	2	760	0	0	0	0	99.8398	0	0.373175	0.0398929	2198944	0	95	95	433129	433129	67709	67709	23146.8	23146.8	0.893034	11	2062
299	PASS	234.59	'f__Pasteurellaceae'	83	766	439	2	762	2	0	0	0	99.8102	0.455581	0.409974	0.030177	2677575	0	155	155	180844	180844	76375	76375	17274.7	17274.7	0.891134	11	2804
300	PASS	235.43	'f__Pasteurellaceae'	82	770	440	3	766	1	0	0	0	99.5455	0.227273	0.403689	0.039928	2341022	0	31	31	526105	526105	239593	239593	75516.8	75516.8	0.893746	11	2179
301	PASS	236.5	'f__Pasteurellaceae'	82	770	440	3	766	1	0	0	0	99.5455	0.227273	0.402985	0.0397744	2460624	0	42	42	526088	526088	141541	141541	58586.3	58586.3	0.894499	11	2341
302	PASS	237.11	'f__Pasteurellaceae'	82	770	440	3	767	0	0	0	0	99.5455	0	0.403707	0.0390474	2346358	0	38	38	525901	525901	175612	175612	61746.3	61746.3	0.894288	11	2192
303	PASS	238.05	'f__Pasteurellaceae'	82	770	440	3	766	1	0	0	0	99.5455	0.227273	0.403249	0.0433685	2452740	0	36	36	474292	474292	170895	170895	68131.7	68131.7	0.895322	11	2341
304	PASS	240.43	'f__Pasteurellaceae'	82	770	440	3	766	1	0	0	0	99.5455	0.227273	0.403387	0.0426909	2382780	0	41	41	381488	381488	174716	174716	58116.6	58116.6	0.89409	11	2247
305	PASS	240.79	'f__Pasteurellaceae'	83	767	440	2	765	0	0	0	0	99.8106	0	0.41098	0.0280948	2590415	0	198	198	149357	149357	69589	69589	13082.9	13082.9	0.891625	11	2707
306	PASS	241.2	'f__Pasteurellaceae'	82	770	440	3	766	1	0	0	0	99.5455	0.227273	0.403434	0.0292288	2335331	0	32	32	525937	525937	174740	174740	72979.1	72979.1	0.893578	11	2181
307	PASS	243.6	'f__Pasteurellaceae'	83	766	439	2	761	3	0	0	0	99.8102	0.683371	0.410325	0.0288565	2683922	0	155	155	192622	192622	74308	74308	17315.6	17315.6	0.891608	11	2805
308	PASS	246.31	'f__Pasteurellaceae'	83	767	440	2	765	0	0	0	0	99.8106	0	0.410757	0.0314743	2649441	0	212	212	141763	141763	62117	62117	12497.4	12497.4	0.892406	11	2785
309	PASS	246.62	'f__Pasteurellaceae'	82	770	440	3	766	1	0	0	0	99.5455	0.227273	0.403671	0.0387407	2341141	0	35	35	526078	526078	170947	170947	66889.7	66889.7	0.894172	11	2179
310	PASS	246.67	'f__Pasteurellaceae'	82	770	440	3	766	1	0	0	0	99.5455	0.227273	0.402689	0.0292329	2300601	0	30	30	525941	525941	174740	174740	76686.7	76686.7	0.893178	11	2130
311	PASS	247.77	'f__Pasteurellaceae'	83	766	439	2	761	3	0	0	0	99.8102	0.683371	0.410465	0.0304586	2689619	0	147	147	208116	208116	87667	87667	18296.7	18296.7	0.891883	11	2809
312	PASS	250.27	'f__Pasteurellaceae'	82	770	440	3	766	1	0	0	0	99.5455	0.227273	0.402249	0.0388272	2388303	0	38	38	345863	345863	141439	141439	62850.1	62850.1	0.894585	11	2264
313	PASS	252.24	'f__Pasteurellaceae'	83	766	439	2	762	2	0	0	0	99.8102	0.455581	0.409935	0.0302837	2638832	0	169	169	155477	155477	71932	71932	15614.4	15614.4	0.892333	11	2749
314	PASS	253.07	'f__Pasteurellaceae'	83	767	440	2	765	0	0	0	0	99.8106	0	0.411042	0.032869	2666545	0	233	233	139138	139138	48783	48783	11444.4	11444.4	0.888695	11	2795
315	PASS	253.13	'f__Pasteurellaceae'	82	770	440	3	767	0	0	0	0	99.5455	0	0.403263	0.0416565	2287900	0	33	33	526088	526088	174740	174740	69330.3	69330.3	0.894461	11	2115
316	PASS	253.22	'f__Pasteurellaceae'	82	770	440	3	764	3	0	0	0	99.5455	0.568182	0.404032	0.0430107	2345515	0	48	48	526088	526088	174740	174740	48864.9	48864.9	0.892777	11	2194
317	PASS	254.93	'f__Pasteurellaceae'	82	770	440	3	766	1	0	0	0	99.5455	0.227273	0.402635	0.0293696	2301939	0	31	31	526097	526097	174740	174740	74256.1	74256.1	0.892769	11	2129
318	PASS	255.64	'f__Pasteurellaceae'	82	770	440	3	766	1	0	0	0	99.5455	0.227273	0.403816	0.0430642	2339013	0	39	39	526088	526088	174740	174740	59974.7	59974.7	0.893302	11	2182
319	PASS	259.31	'f__Pasteurellaceae'	82	770	440	3	766	1	0	0	0	99.5455	0.227273	0.401722	0.0335849	2439901	0	53	53	526069	526069	127315	127315	46035.9	46035.9	0.892846	11	2320
320	PASS	260.29	'f__Pasteurellaceae'	82	770	440	3	766	1	0	0	0	99.5455	0.227273	0.40292	0.0286845	2449843	0	35	35	381505	381505	170895	170895	69995.5	69995.5	0.895015	11	2340
321	PASS	260.79	'f__Pasteurellaceae'	83	767	440	2	765	0	0	0	0	99.8106	0	0.411108	0.0324922	2660041	0	251	251	139114	139114	55286	55286	10597.8	10597.8	0.889508	11	2792
322	PASS	263.65	'f__Pasteurellaceae'	83	767	440	2	765	0	0	0	0	99.8106	0	0.410511	0.0294081	2632224	0	202	202	141089	141089	62999	62999	13030.8	13030.8	0.891641	11	2754
323	PASS	269.29	'f__Pasteurellaceae'	82	770	440	3	766	1	0	0	0	99.5455	0.227273	0.401775	0.0353987	2438373	0	57	57	526034	526034	127183	127183	42778.5	42778.5	0.892894	11	2315
324	PASS	273.3	'f__Pasteurellaceae'	83	767	440	2	765	0	0	0	0	99.8106	0	0.41069	0.029639	2588621	0	177	177	141066	141066	56811	56811	14625	14625	0.892796	11	2668
325	PASS	276.48	'f__Pasteurellaceae'	82	770	440	3	767	0	0	0	0	99.5455	0	0.403484	0.0354407	2337818	0	36	36	494465	494465	169614	169614	64939.4	64939.4	0.894831	11	2186
326	PASS	277.02	'f__Pasteurellaceae'	82	770	440	3	767	0	0	0	0	99.5455	0	0.403681	0.0389705	2345398	0	37	37	526029	526029	175620	175620	63389.1	63389.1	0.894525	11	2194
327	PASS	278.02	'f__Pasteurellaceae'	83	767	440	2	764	1	0	0	0	99.8106	0.0757576	0.410657	0.0293432	2592949	0	151	151	141524	141524	62141	62141	17171.8	17171.8	0.892406	11	2669
328	PASS	279.95	'f__Pasteurellaceae'	83	767	440	2	765	0	0	0	0	99.8106	0	0.410905	0.029457	2683433	0	196	196	149806	149806	62224	62224	13691	13691	0.891133	11	2823
329	PASS	281.22	'f__Pasteurellaceae'	83	767	440	10	757	0	0	0	0	98.447	0	0.411042	0.0121479	2457365	0	54	54	149973	149973	69643	69643	45506.8	45506.8	0.898901	11	2450
330	PASS	282.08	'f__Pasteurellaceae'	82	770	440	3	767	0	0	0	0	99.5455	0	0.403683	0.0406433	2345825	0	39	39	526052	526052	175732	175732	60149.4	60149.4	0.89455	11	2198
331	PASS	287.54	'f__Pasteurellaceae'	82	770	440	3	767	0	0	0	0	99.5455	0	0.403693	0.0384795	2347017	0	37	37	526029	526029	175620	175620	63432.9	63432.9	0.894262	11	2195
332	PASS	294.32	'f__Pasteurellaceae'	82	770	440	3	767	0	0	0	0	99.5455	0	0.403519	0.0391441	2339512	0	37	37	525945	525945	175616	175616	63230.1	63230.1	0.894627	11	2187
333	PASS	297.14	'f__Pasteurellaceae'	82	770	440	3	765	2	0	0	0	99.5455	0.454545	0.40356	0.0396913	2431709	0	53	53	526021	526021	139726	139726	45881.3	45881.3	0.893899	11	2316
334	PASS	298.57	'f__Pasteurellaceae'	83	767	440	2	764	1	0	0	0	99.8106	0.0757576	0.410919	0.0311113	2663208	0	194	194	149806	149806	56847	56847	13727.9	13727.9	0.891304	11	2781
335	PASS	303.06	'f__Pasteurellaceae'	82	770	440	3	767	0	0	0	0	99.5455	0	0.403633	0.0360689	2345087	0	34	34	526053	526053	175740	175740	68973.1	68973.1	0.894595	11	2193
336	PASS	306.9	'f__Pasteurellaceae'	83	766	439	2	762	2	0	0	0	99.8102	0.455581	0.409947	0.029205	2647508	0	167	167	180802	180802	73954	73954	15853.3	15853.3	0.891747	11	2765
337	PASS	313.36	'f__Pasteurellaceae'	83	767	440	2	765	0	0	0	0	99.8106	0	0.410635	0.0320461	2632812	0	188	188	149997	149997	63276	63276	14004.3	14004.3	0.892053	11	2746
338	PASS	314.25	'f__Pasteurellaceae'	83	766	439	2	762	2	0	0	0	99.8102	0.455581	0.409784	0.0303882	2645359	0	151	151	187276	187276	76375	76375	17518.9	17518.9	0.892063	11	2760
339	PASS	318.94	'f__Pasteurellaceae'	83	767	440	2	765	0	0	0	0	99.8106	0	0.410659	0.029588	2591014	0	151	151	141524	141524	63356	63356	17159	17159	0.892656	11	2667
340	PASS	325.48	'f__Pasteurellaceae'	82	770	440	3	767	0	0	0	0	99.5455	0	0.403716	0.0381638	2387347	0	37	37	563995	563995	175620	175620	64522.9	64522.9	0.893533	11	2248
341	PASS	334.21	'f__Pasteurellaceae'	82	770	440	3	766	1	0	0	0	99.5455	0.227273	0.402509	0.0334923	2462343	0	58	58	281450	281450	170886	170886	42454.2	42454.2	0.894735	11	2362
342	PASS	337.05	'f__Pasteurellaceae'	82	770	440	3	766	1	0	0	0	99.5455	0.227273	0.403246	0.0376762	2417388	0	38	38	474268	474268	170871	170871	63615.5	63615.5	0.894688	11	2291
343	PASS	337.88	'f__Pasteurellaceae'	83	766	439	2	761	3	0	0	0	99.8102	0.683371	0.410489	0.0303896	2685933	0	150	150	168517	168517	78738	78738	17906.2	17906.2	0.89228	11	2809
344	PASS	339.38	'f__Pasteurellaceae'	83	762	437	2	758	1	1	0	0	99.8398	0.686499	0.37381	0.0425129	2336915	0	161	161	182023	182023	79628	79628	14515	14515	0.892443	11	2280
345	PASS	340.64	'f__Pasteurellaceae'	83	762	437	2	760	0	0	0	0	99.8398	0	0.372665	0.0422463	2160757	0	72	72	569198	569198	79491	79491	30010.5	30010.5	0.89334	11	1997
346	PASS	340.73	'f__Pasteurellaceae'	82	770	440	3	766	1	0	0	0	99.5455	0.227273	0.402901	0.0291739	2414528	0	36	36	381505	381505	174740	174740	67070.2	67070.2	0.894885	11	2291
347	PASS	349.57	'f__Pasteurellaceae'	82	770	440	3	766	1	0	0	0	99.5455	0.227273	0.403027	0.0334338	2461072	0	43	43	526064	526064	141421	141421	57234.2	57234.2	0.894524	11	2343
348	PASS	350.28	'f__Pasteurellaceae'	83	767	440	2	764	1	0	0	0	99.8106	0.0757576	0.410567	0.0287952	2639387	0	203	203	149949	149949	63786	63786	13001.9	13001.9	0.891051	11	2752
349	PASS	352.44	'f__Pasteurellaceae'	82	770	440	3	765	2	0	0	0	99.5455	0.454545	0.403917	0.0405583	2350527	0	37	37	526053	526053	187868	187868	63527.8	63527.8	0.892479	11	2193
350	PASS	365.45	'f__Pasteurellaceae'	82	770	440	3	766	1	0	0	0	99.5455	0.227273	0.40369	0.0385045	2340422	0	33	33	526064	526064	170894	170894	70921.9	70921.9	0.894505	11	2180
351	PASS	376.65	'f__Pasteurellaceae'	82	770	440	3	766	1	0	0	0	99.5455	0.227273	0.4021	0.0284121	2348926	0	34	34	275680	275680	174884	174884	69086.1	69086.1	0.893522	11	2199
352	PASS	381.97	'f__Pasteurellaceae'	83	767	440	2	765	0	0	0	0	99.8106	0	0.410655	0.0301516	2590198	0	145	145	141524	141524	69595	69595	17863.4	17863.4	0.892826	11	2665
353	PASS	382.77	'f__Pasteurellaceae'	83	767	440	2	763	2	0	0	0	99.8106	0.30303	0.410815	0.0310688	2630954	0	195	195	141524	141524	56847	56847	13492.1	13492.1	0.890844	11	2729
354	PASS	384.51	'f__Pasteurellaceae'	82	770	440	3	767	0	0	0	0	99.5455	0	0.403514	0.0387967	2339358	0	37	37	526029	526029	175612	175612	63225.9	63225.9	0.894751	11	2189
355	PASS	390.65	'f__Pasteurellaceae'	82	770	440	3	766	1	0	0	0	99.5455	0.227273	0.403227	0.0368724	2417875	0	40	40	275670	275670	170871	170871	60446.9	60446.9	0.894642	11	2290
356	PASS	394.07	'f__Pasteurellaceae'	82	770	440	3	766	1	0	0	0	99.5455	0.227273	0.403719	0.0432283	2341594	0	39	39	383577	383577	174716	174716	60040.9	60040.9	0.893928	11	2184
357	PASS	394.39	'f__Pasteurellaceae'	82	770	440	3	765	2	0	0	0	99.5455	0.454545	0.402829	0.0383808	2448277	0	46	46	381502	381502	170935	170935	53223.4	53223.4	0.892392	11	2321
358	PASS	399.71	'f__Pasteurellaceae'	83	766	439	2	762	2	0	0	0	99.8102	0.455581	0.409862	0.0293382	2643495	0	146	146	187298	187298	74336	74336	18106.1	18106.1	0.892537	11	2758
359	PASS	406.04	'f__Pasteurellaceae'	82	770	440	3	766	1	0	0	0	99.5455	0.227273	0.403685	0.0381639	2340424	0	35	35	526088	526088	174741	174741	66869.3	66869.3	0.894078	11	2179
360	PASS	409.03	'f__Pasteurellaceae'	83	767	440	2	765	0	0	0	0	99.8106	0	0.410773	0.0314499	2649289	0	211	211	141763	141763	62117	62117	12555.9	12555.9	0.892414	11	2787
361	PASS	474.86	'f__Pasteurellaceae'	82	770	440	3	767	0	0	0	0	99.5455	0	0.40321	0.0328697	2337923	0	37	37	526029	526029	196840	196840	63187.1	63187.1	0.894454	11	2184
